# Supplementary material for: Senescence-circadian interplay stratifies patient prognosis and reveals immune remodeling heterogeneity in colorectal cancer
Source: Front Immunol. 2026 Jun 3;17:1804974. doi: 10.3389/fimmu.2026.1804974 (PMC13272428; doi:10.3389/fimmu.2026.1804974)
Supplement: Supplementary Table 1 — List of 75 genes associated with both cellular senescence and circadian rhythm. [file Table1.xlsx]

## Sheet: ACR
AGT
AKR1B1
AKT1
AR
ATM
BHLHE40
BLK
CCND1
CDK1
CDKN1A
CDKN1B
CDKN2A
CEBPB
CHEK1
CSNK1A1
CXCL1
DHX9
ETS1
EZH2
FBXO31
FOS
FXR1
G6PD
GAPDH
GATA4
HDAC1
HRAS
HSPA5
ID1
ID4
IFNG
IGFBP1
IGFBP3
IL1A
ITPK1
KL
LGALS3
LIMK1
MAP2K7
MAPK14
MECP2
MMP9
MYC
MYLK
NFE2L2
NOX4
PEBP1
PKM
PML
PRKCD
PROX1
RAD21
RBX1
RNASEL
SENP1
SERPINE1
SFN
SIK1
SIRT1
SIRT6
SIX1
SNAI1
SOCS1
SOD1
SP1
SRC
SREBF1
TERC
TERT
TOP1
TP53
TRIM28
TXN
TXNIP
VEGFA
