# Supplementary material for: Senescence-circadian interplay stratifies patient prognosis and reveals immune remodeling heterogeneity in colorectal cancer
Source: Front Immunol. 2026 Jun 3;17:1804974. doi: 10.3389/fimmu.2026.1804974 (PMC13272428; doi:10.3389/fimmu.2026.1804974)
Supplement: Supplementary Table 2 — Reverse transcription-quantitative PCR (RT-qPCR) cycling conditions used for expression analysis of prognostic genes. [file Table2.xlsx]

## Sheet: Sheet1
	temperature	time
Pre-denaturation	95℃	1 min
denaturation	95℃	20 s
anneal	55℃	20 s
extend	72℃	30 s
