# Supplementary material for: Senescence-circadian interplay stratifies patient prognosis and reveals immune remodeling heterogeneity in colorectal cancer
Source: Front Immunol. 2026 Jun 3;17:1804974. doi: 10.3389/fimmu.2026.1804974 (PMC13272428; doi:10.3389/fimmu.2026.1804974)
Supplement: Supplementary Table 3 — Primer sequences for the prognostic genes used in RT-qPCR analysis. [file Table3.xlsx]

## Sheet: Sheet1
Primer	Sequences
CXCL1 F	5'- AGGCAGGGGAATGTATGTGC -3'
CXCL1 R	5'- AGCCCCTTTGTTCTAAGCCA -3'
NOX4 F	5'- CCAAGCAGGAGAACCAGGAG -3'
NOX4 R	5'- TCCCTTTTCTCCCCTCCCTC -3'
CDKN2A F	5'- ACCAGAGGCAGTAACCATGC -3'
CDKN2A R	5'- GCTGTAACTGGAGCCGAAGT -3'
SIX1 F	5'- CTGCCGTCGTTTGGCTTTAC -3'
SIX1 R	5'- TTTCGGTGTTCTCCCTGGGT -3'
GAPDH F	5'- GAAGGTGAAGGTCGGAGTC -3'
GAPDH R	5'- GAAGATGGTGATGGGATTTC -3'
