# Supplementary material for: Senescence-circadian interplay stratifies patient prognosis and reveals immune remodeling heterogeneity in colorectal cancer
Source: Front Immunol. 2026 Jun 3;17:1804974. doi: 10.3389/fimmu.2026.1804974 (PMC13272428; doi:10.3389/fimmu.2026.1804974)
Supplement: Supplementary Table 4 — Gene ontology and Kyoto encyclopedia of genes and genomes (KEGG) pathway enrichment analyses of the 10 senescence- and circadian rhythm-related candidate genes. [file Table4.xlsx]

## Sheet: GO
	ONTOLOGY	ID	Description	GeneRatio	BgRatio	pvalue	p.adjust	qvalue	geneID	Count
GO:0060537	BP	GO:0060537	muscle tissue development	2025-05-10	426/18614	1.40593537727812e-06	0.00123441126125019	0.000482457824202806	AGT/GATA4/MYLK/NOX4/SIX1	5
GO:0010660	BP	GO:0010660	regulation of muscle cell apoptotic process	2025-03-10	85/18614	1.07758442381194e-05	0.00250238083801159	0.000978031594762954	AGT/CDKN2A/GATA4	3
GO:0051146	BP	GO:0051146	striated muscle cell differentiation	2025-04-10	297/18614	1.23660080495556e-05	0.00250238083801159	0.000978031594762954	AGT/GATA4/NOX4/SIX1	4
GO:0010657	BP	GO:0010657	muscle cell apoptotic process	2025-03-10	90/18614	1.27990079359027e-05	0.00250238083801159	0.000978031594762954	AGT/CDKN2A/GATA4	3
GO:0014820	BP	GO:0014820	tonic smooth muscle contraction	2025-02-10	11/18614	1.42504603531412e-05	0.00250238083801159	0.000978031594762954	AGT/MYLK	2
GO:0070371	BP	GO:0070371	ERK1 and ERK2 cascade	2025-04-10	341/18614	2.12999886732584e-05	0.00311689834252015	0.00121820987850566	AGT/GATA4/IL1A/NOX4	4
GO:0055007	BP	GO:0055007	cardiac muscle cell differentiation	2025-03-10	127/18614	3.5941847073055e-05	0.00427774794017361	0.00167191683071166	AGT/GATA4/NOX4	3
GO:0090190	BP	GO:0090190	positive regulation of branching involved in ureteric bud morphogenesis	2025-02-10	18/18614	3.95627365614982e-05	0.00427774794017361	0.00167191683071166	AGT/SIX1	2
GO:0042692	BP	GO:0042692	muscle cell differentiation	2025-04-10	410/18614	4.38493524619163e-05	0.00427774794017361	0.00167191683071166	AGT/GATA4/NOX4/SIX1	4
GO:0090189	BP	GO:0090189	regulation of branching involved in ureteric bud morphogenesis	2025-02-10	21/18614	5.42551240459725e-05	0.00476359989123639	0.00186180741463022	AGT/SIX1	2
GO:0006883	BP	GO:0006883	intracellular sodium ion homeostasis	2025-02-10	23/18614	6.53270478803466e-05	0.00521428618535857	0.00203795383818115	AGT/IL1A	2
GO:0035051	BP	GO:0035051	cardiocyte differentiation	2025-03-10	161/18614	7.28918634866321e-05	0.00533325467843858	0.00208445153479316	AGT/GATA4/NOX4	3
GO:0048745	BP	GO:0048745	smooth muscle tissue development	2025-02-10	26/18614	8.38460170843167e-05	0.0053960332247239	0.00210898792861766	MYLK/SIX1	2
GO:0016049	BP	GO:0016049	cell growth	2025-04-10	495/18614	9.13433405239811e-05	0.0053960332247239	0.00210898792861766	AGT/CDKN2A/GATA4/IGFBP1	4
GO:0048771	BP	GO:0048771	tissue remodeling	2025-03-10	181/18614	0.000103200011877898	0.0053960332247239	0.00210898792861766	AGT/IL1A/NOX4	3
GO:0010575	BP	GO:0010575	positive regulation of vascular endothelial growth factor production	2025-02-10	29/18614	0.000104652996892611	0.0053960332247239	0.00210898792861766	GATA4/IL1A	2
GO:0003298	BP	GO:0003298	physiological muscle hypertrophy	2025-02-10	31/18614	0.00011979249929115	0.0053960332247239	0.00210898792861766	AGT/GATA4	2
GO:0003301	BP	GO:0003301	physiological cardiac muscle hypertrophy	2025-02-10	31/18614	0.00011979249929115	0.0053960332247239	0.00210898792861766	AGT/GATA4	2
GO:0061049	BP	GO:0061049	cell growth involved in cardiac muscle cell development	2025-02-10	31/18614	0.00011979249929115	0.0053960332247239	0.00210898792861766	AGT/GATA4	2
GO:0055001	BP	GO:0055001	muscle cell development	2025-03-10	192/18614	0.000122916474367287	0.0053960332247239	0.00210898792861766	AGT/GATA4/SIX1	3
GO:0090183	BP	GO:0090183	regulation of kidney development	2025-02-10	33/18614	0.000135944496484045	0.00568377466252339	0.00222144891497737	AGT/SIX1	2
GO:0010661	BP	GO:0010661	positive regulation of muscle cell apoptotic process	2025-02-10	34/18614	0.000144399631814885	0.0057628580333395	0.0022523578933805	AGT/CDKN2A	2
GO:0034284	BP	GO:0034284	response to monosaccharide	2025-03-10	207/18614	0.000153555984521146	0.00586183280041591	0.0022910412335878	GATA4/IL1A/NOX4	3
GO:1905332	BP	GO:1905332	positive regulation of morphogenesis of an epithelium	2025-02-10	36/18614	0.000162067079406344	0.00592895398828207	0.00231727490730123	AGT/SIX1	2
GO:0035909	BP	GO:0035909	aorta morphogenesis	2025-02-10	37/18614	0.000171278953424122	0.00601531684425516	0.00235102900279005	MYLK/SIX1	2
GO:0070374	BP	GO:0070374	positive regulation of ERK1 and ERK2 cascade	2025-03-10	222/18614	0.000188797401477361	0.00637554301912013	0.00249181995472145	GATA4/IL1A/NOX4	3
GO:0009743	BP	GO:0009743	response to carbohydrate	2025-03-10	234/18614	0.000220500502892101	0.00717034968663943	0.00280246253188401	GATA4/IL1A/NOX4	3
GO:0042554	BP	GO:0042554	superoxide anion generation	2025-02-10	43/18614	0.000231830515539816	0.00726954259442707	0.0028412311303	AGT/NOX4	2
GO:0048738	BP	GO:0048738	cardiac muscle tissue development	2025-03-10	243/18614	0.000246422029529512	0.00743433845132514	0.00290564001334612	AGT/GATA4/NOX4	3
GO:0061098	BP	GO:0061098	positive regulation of protein tyrosine kinase activity	2025-02-10	45/18614	0.000254020676013387	0.00743433845132514	0.00290564001334612	AGT/NOX4	2
GO:0140353	BP	GO:0140353	lipid export from cell	2025-02-10	47/18614	0.000277211081311089	0.00756083401895686	0.00295507959498853	AGT/IL1A	2
GO:0003015	BP	GO:0003015	heart process	2025-03-10	259/18614	0.000297249648671566	0.00756083401895686	0.00295507959498853	AGT/GATA4/NOX4	3
GO:0014706	BP	GO:0014706	striated muscle tissue development	2025-03-10	259/18614	0.000297249648671566	0.00756083401895686	0.00295507959498853	AGT/GATA4/NOX4	3
GO:0010665	BP	GO:0010665	regulation of cardiac muscle cell apoptotic process	2025-02-10	49/18614	0.000301399989366162	0.00756083401895686	0.00295507959498853	AGT/GATA4	2
GO:0032892	BP	GO:0032892	positive regulation of organic acid transport	2025-02-10	49/18614	0.000301399989366162	0.00756083401895686	0.00295507959498853	AGT/IL1A	2
GO:0010662	BP	GO:0010662	regulation of striated muscle cell apoptotic process	2025-02-10	51/18614	0.000326585660088961	0.00774978944751643	0.00302893101533432	AGT/GATA4	2
GO:0060688	BP	GO:0060688	regulation of morphogenesis of a branching structure	2025-02-10	51/18614	0.000326585660088961	0.00774978944751643	0.00302893101533432	AGT/SIX1	2
GO:0010659	BP	GO:0010659	cardiac muscle cell apoptotic process	2025-02-10	53/18614	0.000352766355365258	0.00815075947396571	0.00318564631160871	AGT/GATA4	2
GO:0010658	BP	GO:0010658	striated muscle cell apoptotic process	2025-02-10	55/18614	0.000379940339054526	0.00855352865871472	0.00334306479168085	AGT/GATA4	2
GO:0055078	BP	GO:0055078	sodium ion homeostasis	2025-02-10	56/18614	0.000393899272049374	0.00864608902148376	0.00337924112337094	AGT/IL1A	2
GO:1903532	BP	GO:1903532	positive regulation of secretion by cell	2025-03-10	289/18614	0.000409959826971018	0.00877913970928181	0.00343124271097694	AGT/BLK/IL1A	3
GO:0010574	BP	GO:0010574	regulation of vascular endothelial growth factor production	2025-02-10	59/18614	0.000437261236968167	0.00914084204900121	0.00357261060781009	GATA4/IL1A	2
GO:0001658	BP	GO:0001658	branching involved in ureteric bud morphogenesis	2025-02-10	60/18614	0.000452209559451853	0.00923348821392387	0.00360882047445053	AGT/SIX1	2
GO:0010573	BP	GO:0010573	vascular endothelial growth factor production	2025-02-10	63/18614	0.000498534504115043	0.00972696210251129	0.00380169001968431	GATA4/IL1A	2
GO:0035904	BP	GO:0035904	aorta development	2025-02-10	63/18614	0.000498534504115043	0.00972696210251129	0.00380169001968431	MYLK/SIX1	2
GO:0070372	BP	GO:0070372	regulation of ERK1 and ERK2 cascade	2025-03-10	315/18614	0.000527406044487093	0.00980268872104426	0.00383128704359241	GATA4/IL1A/NOX4	3
GO:1905330	BP	GO:1905330	regulation of morphogenesis of an epithelium	2025-02-10	65/18614	0.000530648956721708	0.00980268872104426	0.00383128704359241	AGT/SIX1	2
GO:0051047	BP	GO:0051047	positive regulation of secretion	2025-03-10	317/18614	0.000537242760764335	0.00980268872104426	0.00383128704359241	AGT/BLK/IL1A	3
GO:0060675	BP	GO:0060675	ureteric bud morphogenesis	2025-02-10	66/18614	0.000547074883065112	0.00980268872104426	0.00383128704359241	AGT/SIX1	2
GO:0072171	BP	GO:0072171	mesonephric tubule morphogenesis	2025-02-10	67/18614	0.000563746322250626	0.00989938541872099	0.00386908002218324	AGT/SIX1	2
GO:0060562	BP	GO:0060562	epithelial tube morphogenesis	2025-03-10	334/18614	0.00062566725260704	0.0107712911331173	0.00420985602373364	AGT/GATA4/SIX1	3
GO:0042246	BP	GO:0042246	tissue regeneration	2025-02-10	73/18614	0.000668918682447222	0.0111481419756117	0.00435714456785687	GATA4/IGFBP1	2
GO:0006801	BP	GO:0006801	superoxide metabolic process	2025-02-10	74/18614	0.000687302691797502	0.0111481419756117	0.00435714456785687	AGT/NOX4	2
GO:0072078	BP	GO:0072078	nephron tubule morphogenesis	2025-02-10	75/18614	0.000705930495535199	0.0111481419756117	0.00435714456785687	AGT/SIX1	2
GO:0006936	BP	GO:0006936	muscle contraction	2025-03-10	349/18614	0.000711043223957011	0.0111481419756117	0.00435714456785687	AGT/GATA4/MYLK	3
GO:0045765	BP	GO:0045765	regulation of angiogenesis	2025-03-10	349/18614	0.000711043223957011	0.0111481419756117	0.00435714456785687	AGT/GATA4/IL1A	3
GO:0072088	BP	GO:0072088	nephron epithelium morphogenesis	2025-02-10	77/18614	0.000743916629268247	0.0113108020759782	0.00442071871090865	AGT/SIX1	2
GO:1901342	BP	GO:1901342	regulation of vasculature development	2025-03-10	355/18614	0.000747182825064622	0.0113108020759782	0.00442071871090865	AGT/GATA4/IL1A	3
GO:0061333	BP	GO:0061333	renal tubule morphogenesis	2025-02-10	79/18614	0.000782875371057686	0.0113675358905459	0.00444289257920867	AGT/SIX1	2
GO:0032890	BP	GO:0032890	regulation of organic acid transport	2025-02-10	80/18614	0.000802718935323284	0.0113675358905459	0.00444289257920867	AGT/IL1A	2
GO:0048844	BP	GO:0048844	artery morphogenesis	2025-02-10	80/18614	0.000802718935323284	0.0113675358905459	0.00444289257920867	MYLK/SIX1	2
GO:0072028	BP	GO:0072028	nephron morphogenesis	2025-02-10	80/18614	0.000802718935323284	0.0113675358905459	0.00444289257920867	AGT/SIX1	2
GO:0071900	BP	GO:0071900	regulation of protein serine/threonine kinase activity	2025-03-10	369/18614	0.000836047037391281	0.0113864621865366	0.00445028974081158	AGT/CDKN2A/NOX4	3
GO:0018108	BP	GO:0018108	peptidyl-tyrosine phosphorylation	2025-03-10	370/18614	0.00084264135978524	0.0113864621865366	0.00445028974081158	AGT/BLK/NOX4	3
GO:0061097	BP	GO:0061097	regulation of protein tyrosine kinase activity	2025-02-10	82/18614	0.000843133382362266	0.0113864621865366	0.00445028974081158	AGT/NOX4	2
GO:0018212	BP	GO:0018212	peptidyl-tyrosine modification	2025-03-10	372/18614	0.000855929959352412	0.0113864621865366	0.00445028974081158	AGT/BLK/NOX4	3
GO:0055013	BP	GO:0055013	cardiac muscle cell development	2025-02-10	85/18614	0.000905570148141907	0.0118451470595179	0.00462956233233764	AGT/GATA4	2
GO:2001233	BP	GO:2001233	regulation of apoptotic signaling pathway	2025-03-10	381/18614	0.000917391799598194	0.0118451470595179	0.00462956233233764	AGT/GATA4/IL1A	3
GO:0033273	BP	GO:0033273	response to vitamin	2025-02-10	88/18614	0.000970179913079924	0.0123451878794808	0.00482499849983303	GATA4/IL1A	2
GO:0055006	BP	GO:0055006	cardiac cell development	2025-02-10	92/18614	0.00105969655821699	0.0131044165931622	0.00512173577433266	AGT/GATA4	2
GO:0055017	BP	GO:0055017	cardiac muscle tissue growth	2025-02-10	92/18614	0.00105969655821699	0.0131044165931622	0.00512173577433266	AGT/GATA4	2
GO:0072080	BP	GO:0072080	nephron tubule development	2025-02-10	96/18614	0.00115305250822543	0.0137213203715896	0.0053628467103923	AGT/SIX1	2
GO:0001657	BP	GO:0001657	ureteric bud development	2025-02-10	97/18614	0.00117698979729031	0.0137213203715896	0.0053628467103923	AGT/SIX1	2
GO:0060993	BP	GO:0060993	kidney morphogenesis	2025-02-10	97/18614	0.00117698979729031	0.0137213203715896	0.0053628467103923	AGT/SIX1	2
GO:0072163	BP	GO:0072163	mesonephric epithelium development	2025-02-10	98/18614	0.00120116598363274	0.0137213203715896	0.0053628467103923	AGT/SIX1	2
GO:0072164	BP	GO:0072164	mesonephric tubule development	2025-02-10	98/18614	0.00120116598363274	0.0137213203715896	0.0053628467103923	AGT/SIX1	2
GO:0001558	BP	GO:0001558	regulation of cell growth	2025-03-10	420/18614	0.00121624976603077	0.0137213203715896	0.0053628467103923	AGT/CDKN2A/IGFBP1	3
GO:0003300	BP	GO:0003300	cardiac muscle hypertrophy	2025-02-10	99/18614	0.00122558085579063	0.0137213203715896	0.0053628467103923	AGT/GATA4	2
GO:0060419	BP	GO:0060419	heart growth	2025-02-10	100/18614	0.00125023420242275	0.0137213203715896	0.0053628467103923	AGT/GATA4	2
GO:0061326	BP	GO:0061326	renal tubule development	2025-02-10	100/18614	0.00125023420242275	0.0137213203715896	0.0053628467103923	AGT/SIX1	2
GO:0001823	BP	GO:0001823	mesonephros development	2025-02-10	102/18614	0.0013002554743488	0.0139222476399786	0.0054413772097267	AGT/SIX1	2
GO:0014897	BP	GO:0014897	striated muscle hypertrophy	2025-02-10	102/18614	0.0013002554743488	0.0139222476399786	0.0054413772097267	AGT/GATA4	2
GO:0014896	BP	GO:0014896	muscle hypertrophy	2025-02-10	104/18614	0.00135122811109652	0.0142937142354548	0.00558656137244727	AGT/GATA4	2
GO:0042060	BP	GO:0042060	wound healing	2025-03-10	439/18614	0.00138182023832482	0.0144433115386809	0.00564503004628938	GATA4/IL1A/MYLK	3
GO:0060840	BP	GO:0060840	artery development	2025-02-10	109/18614	0.00148281086191362	0.0152372091796978	0.00595531733914578	MYLK/SIX1	2
GO:0003012	BP	GO:0003012	muscle system process	2025-03-10	452/18614	0.00150296656588548	0.0152372091796978	0.00595531733914578	AGT/GATA4/MYLK	3
GO:0014812	BP	GO:0014812	muscle cell migration	2025-02-10	110/18614	0.00150983735607484	0.0152372091796978	0.00595531733914578	AGT/SIX1	2
GO:0051341	BP	GO:0051341	regulation of oxidoreductase activity	2025-02-10	111/18614	0.00153710000791935	0.0153360659881044	0.00599395457633622	AGT/IL1A	2
GO:0006939	BP	GO:0006939	smooth muscle contraction	2025-02-10	113/18614	0.00159233294519902	0.0157086328751095	0.00613956877746756	AGT/MYLK	2
GO:0072009	BP	GO:0072009	nephron epithelium development	2025-02-10	116/18614	0.0016769482902771	0.0163595622095922	0.00639397827637818	AGT/SIX1	2
GO:0023061	BP	GO:0023061	signal release	2025-03-10	483/18614	0.0018185310136295	0.0175458267029308	0.00685761839726105	AGT/BLK/IL1A	3
GO:0071901	BP	GO:0071901	negative regulation of protein serine/threonine kinase activity	2025-02-10	123/18614	0.00188259584783233	0.0177871784272874	0.00695194840821926	AGT/CDKN2A	2
GO:0001819	BP	GO:0001819	positive regulation of cytokine production	2025-03-10	489/18614	0.00188406331860789	0.0177871784272874	0.00695194840821926	AGT/GATA4/IL1A	3
GO:0043410	BP	GO:0043410	positive regulation of MAPK cascade	2025-03-10	495/18614	0.00195107157165144	0.0182238387224464	0.00712261290434902	GATA4/IL1A/NOX4	3
GO:0008286	BP	GO:0008286	insulin receptor signaling pathway	2025-02-10	128/18614	0.00203649429196705	0.0186254373786153	0.00727957389453135	AGT/IGFBP1	2
GO:1990266	BP	GO:1990266	neutrophil migration	2025-02-10	128/18614	0.00203649429196705	0.0186254373786153	0.00727957389453135	CXCL1/IL1A	2
GO:2000027	BP	GO:2000027	regulation of animal organ morphogenesis	2025-02-10	129/18614	0.00206797200635525	0.0187183445523702	0.00731588577397516	AGT/SIX1	2
GO:0071333	BP	GO:0071333	cellular response to glucose stimulus	2025-02-10	136/18614	0.0022948057138236	0.0205595858850727	0.00803551732230391	GATA4/NOX4	2
GO:0071331	BP	GO:0071331	cellular response to hexose stimulus	2025-02-10	138/18614	0.00236169510470923	0.0209451343629768	0.0081862052539629	GATA4/NOX4	2
GO:0071326	BP	GO:0071326	cellular response to monosaccharide stimulus	2025-02-10	140/18614	0.00242950579927105	0.0213310609175998	0.00833704095328801	GATA4/NOX4	2
GO:0008584	BP	GO:0008584	male gonad development	2025-02-10	144/18614	0.00256788449364857	0.022274599937436	0.00870581414651019	GATA4/IL1A	2
GO:0046546	BP	GO:0046546	development of primary male sexual characteristics	2025-02-10	145/18614	0.00260305240321718	0.022274599937436	0.00870581414651019	GATA4/IL1A	2
GO:0050714	BP	GO:0050714	positive regulation of protein secretion	2025-02-10	146/18614	0.00263844919532272	0.022274599937436	0.00870581414651019	BLK/IL1A	2
GO:0072073	BP	GO:0072073	kidney epithelium development	2025-02-10	146/18614	0.00263844919532272	0.022274599937436	0.00870581414651019	AGT/SIX1	2
GO:0031644	BP	GO:0031644	regulation of nervous system process	2025-02-10	150/18614	0.00278232107650778	0.0232655038587984	0.0090930994580605	AGT/IL1A	2
GO:0071322	BP	GO:0071322	cellular response to carbohydrate stimulus	2025-02-10	152/18614	0.00285562496924609	0.0234321375981127	0.00915822665985464	GATA4/NOX4	2
GO:0072006	BP	GO:0072006	nephron development	2025-02-10	152/18614	0.00285562496924609	0.0234321375981127	0.00915822665985464	AGT/SIX1	2
GO:0032368	BP	GO:0032368	regulation of lipid transport	2025-02-10	153/18614	0.00289261818560117	0.0235159145088688	0.00919097006341113	AGT/IL1A	2
GO:0007584	BP	GO:0007584	response to nutrient	2025-02-10	156/18614	0.00300496045626552	0.0236427638357957	0.00924054790848746	GATA4/IL1A	2
GO:0097530	BP	GO:0097530	granulocyte migration	2025-02-10	156/18614	0.00300496045626552	0.0236427638357957	0.00924054790848746	CXCL1/IL1A	2
GO:2001236	BP	GO:2001236	regulation of extrinsic apoptotic signaling pathway	2025-02-10	156/18614	0.00300496045626552	0.0236427638357957	0.00924054790848746	AGT/IL1A	2
GO:0001678	BP	GO:0001678	intracellular glucose homeostasis	2025-02-10	157/18614	0.00304286140483475	0.0236427638357957	0.00924054790848746	GATA4/NOX4	2
GO:0048754	BP	GO:0048754	branching morphogenesis of an epithelial tube	2025-02-10	157/18614	0.00304286140483475	0.0236427638357957	0.00924054790848746	AGT/SIX1	2
GO:0046661	BP	GO:0046661	male sex differentiation	2025-02-10	168/18614	0.00347467078372583	0.0267610609483446	0.0104593044828682	GATA4/IL1A	2
GO:0007568	BP	GO:0007568	aging	2025-02-10	169/18614	0.00351527533475748	0.0268383629905832	0.0104895172460498	AGT/IGFBP1	2
GO:0035265	BP	GO:0035265	organ growth	2025-02-10	180/18614	0.00397666335559909	0.0300992278122069	0.0117639950446942	AGT/GATA4	2
GO:0050731	BP	GO:0050731	positive regulation of peptidyl-tyrosine phosphorylation	2025-02-10	181/18614	0.00401994227564067	0.0301667463077992	0.0117903840023289	AGT/NOX4	2
GO:1905952	BP	GO:1905952	regulation of lipid localization	2025-02-10	182/18614	0.00406344274654119	0.0302347689107048	0.0118169699854811	AGT/IL1A	2
GO:0045766	BP	GO:0045766	positive regulation of angiogenesis	2025-02-10	185/18614	0.00419527145007942	0.030511623485066	0.011925175945488	GATA4/IL1A	2
GO:1904018	BP	GO:1904018	positive regulation of vasculature development	2025-02-10	185/18614	0.00419527145007942	0.030511623485066	0.011925175945488	GATA4/IL1A	2
GO:0043405	BP	GO:0043405	regulation of MAP kinase activity	2025-02-10	186/18614	0.00423965611068116	0.030511623485066	0.011925175945488	AGT/NOX4	2
GO:0051896	BP	GO:0051896	regulation of protein kinase B signaling	2025-02-10	186/18614	0.00423965611068116	0.030511623485066	0.011925175945488	GATA4/NOX4	2
GO:0061138	BP	GO:0061138	morphogenesis of a branching epithelium	2025-02-10	188/18614	0.00432908686469868	0.0309019371317515	0.0120777262977473	AGT/SIX1	2
GO:0031099	BP	GO:0031099	regeneration	2025-02-10	190/18614	0.00441939819033073	0.0312921904121805	0.0122302530564331	GATA4/IGFBP1	2
GO:0030308	BP	GO:0030308	negative regulation of cell growth	2025-02-10	191/18614	0.00446488356588648	0.0313613421667866	0.0122572803577178	AGT/CDKN2A	2
GO:0009749	BP	GO:0009749	response to glucose	2025-02-10	194/18614	0.00460265613854441	0.0320724769019206	0.0125352205611151	GATA4/NOX4	2
GO:0009746	BP	GO:0009746	response to hexose	2025-02-10	199/18614	0.00483665324057508	0.0334376499624009	0.0130687853827391	GATA4/NOX4	2
GO:0001763	BP	GO:0001763	morphogenesis of a branching structure	2025-02-10	203/18614	0.00502777507530697	0.033610647332367	0.0131363997486532	AGT/SIX1	2
GO:0003330	BP	GO:0003330	regulation of extracellular matrix constituent secretion	2025-01-10	10/18614	0.00536062422820838	0.033610647332367	0.0131363997486532	AGT	1
GO:0007440	BP	GO:0007440	foregut morphogenesis	2025-01-10	10/18614	0.00536062422820838	0.033610647332367	0.0131363997486532	GATA4	1
GO:0014824	BP	GO:0014824	artery smooth muscle contraction	2025-01-10	10/18614	0.00536062422820838	0.033610647332367	0.0131363997486532	AGT	1
GO:0021561	BP	GO:0021561	facial nerve development	2025-01-10	10/18614	0.00536062422820838	0.033610647332367	0.0131363997486532	SIX1	1
GO:0021610	BP	GO:0021610	facial nerve morphogenesis	2025-01-10	10/18614	0.00536062422820838	0.033610647332367	0.0131363997486532	SIX1	1
GO:0033034	BP	GO:0033034	positive regulation of myeloid cell apoptotic process	2025-01-10	10/18614	0.00536062422820838	0.033610647332367	0.0131363997486532	CDKN2A	1
GO:0043587	BP	GO:0043587	tongue morphogenesis	2025-01-10	10/18614	0.00536062422820838	0.033610647332367	0.0131363997486532	SIX1	1
GO:0071476	BP	GO:0071476	cellular hypotonic response	2025-01-10	10/18614	0.00536062422820838	0.033610647332367	0.0131363997486532	MYLK	1
GO:0072172	BP	GO:0072172	mesonephric tubule formation	2025-01-10	10/18614	0.00536062422820838	0.033610647332367	0.0131363997486532	SIX1	1
GO:1903596	BP	GO:1903596	regulation of gap junction assembly	2025-01-10	10/18614	0.00536062422820838	0.033610647332367	0.0131363997486532	AGT	1
GO:1905918	BP	GO:1905918	regulation of CoA-transferase activity	2025-01-10	10/18614	0.00536062422820838	0.033610647332367	0.0131363997486532	AGT	1
GO:2000109	BP	GO:2000109	regulation of macrophage apoptotic process	2025-01-10	10/18614	0.00536062422820838	0.033610647332367	0.0131363997486532	CDKN2A	1
GO:0032869	BP	GO:0032869	cellular response to insulin stimulus	2025-02-10	211/18614	0.00542042898688304	0.033610647332367	0.0131363997486532	AGT/IGFBP1	2
GO:0008016	BP	GO:0008016	regulation of heart contraction	2025-02-10	213/18614	0.00552075199758395	0.033610647332367	0.0131363997486532	AGT/GATA4	2
GO:1901888	BP	GO:1901888	regulation of cell junction assembly	2025-02-10	214/18614	0.00557123634297487	0.033610647332367	0.0131363997486532	AGT/SIX1	2
GO:0009612	BP	GO:0009612	response to mechanical stimulus	2025-02-10	215/18614	0.00562193565130617	0.033610647332367	0.0131363997486532	AGT/GATA4	2
GO:0043491	BP	GO:0043491	protein kinase B signaling	2025-02-10	215/18614	0.00562193565130617	0.033610647332367	0.0131363997486532	GATA4/NOX4	2
GO:0006469	BP	GO:0006469	negative regulation of protein kinase activity	2025-02-10	217/18614	0.00572397836621945	0.033610647332367	0.0131363997486532	AGT/CDKN2A	2
GO:0001660	BP	GO:0001660	fever generation	2025-01-10	11/18614	0.00589526160499376	0.033610647332367	0.0131363997486532	IL1A	1
GO:0003263	BP	GO:0003263	cardioblast proliferation	2025-01-10	11/18614	0.00589526160499376	0.033610647332367	0.0131363997486532	SIX1	1
GO:0003264	BP	GO:0003264	regulation of cardioblast proliferation	2025-01-10	11/18614	0.00589526160499376	0.033610647332367	0.0131363997486532	SIX1	1
GO:0032060	BP	GO:0032060	bleb assembly	2025-01-10	11/18614	0.00589526160499376	0.033610647332367	0.0131363997486532	MYLK	1
GO:0033860	BP	GO:0033860	regulation of NAD(P)H oxidase activity	2025-01-10	11/18614	0.00589526160499376	0.033610647332367	0.0131363997486532	AGT	1
GO:0051386	BP	GO:0051386	regulation of neurotrophin TRK receptor signaling pathway	2025-01-10	11/18614	0.00589526160499376	0.033610647332367	0.0131363997486532	AGT	1
GO:0070471	BP	GO:0070471	uterine smooth muscle contraction	2025-01-10	11/18614	0.00589526160499376	0.033610647332367	0.0131363997486532	AGT	1
GO:0086100	BP	GO:0086100	endothelin receptor signaling pathway	2025-01-10	11/18614	0.00589526160499376	0.033610647332367	0.0131363997486532	SIX1	1
GO:0071222	BP	GO:0071222	cellular response to lipopolysaccharide	2025-02-10	224/18614	0.00608787018071696	0.0337585248313729	0.0131941962534799	CXCL1/IL1A	2
GO:0097191	BP	GO:0097191	extrinsic apoptotic signaling pathway	2025-02-10	227/18614	0.00624702262314275	0.0337585248313729	0.0131941962534799	AGT/IL1A	2
GO:0008406	BP	GO:0008406	gonad development	2025-02-10	228/18614	0.00630049850336666	0.0337585248313729	0.0131941962534799	GATA4/IL1A	2
GO:0006971	BP	GO:0006971	hypotonic response	2025-01-10	12/18614	0.00642964032799309	0.0337585248313729	0.0131941962534799	MYLK	1
GO:0014842	BP	GO:0014842	regulation of skeletal muscle satellite cell proliferation	2025-01-10	12/18614	0.00642964032799309	0.0337585248313729	0.0131941962534799	SIX1	1
GO:0033083	BP	GO:0033083	regulation of immature T cell proliferation	2025-01-10	12/18614	0.00642964032799309	0.0337585248313729	0.0131941962534799	IL1A	1
GO:0033084	BP	GO:0033084	regulation of immature T cell proliferation in thymus	2025-01-10	12/18614	0.00642964032799309	0.0337585248313729	0.0131941962534799	IL1A	1
GO:0042756	BP	GO:0042756	drinking behavior	2025-01-10	12/18614	0.00642964032799309	0.0337585248313729	0.0131941962534799	AGT	1
GO:0060788	BP	GO:0060788	ectodermal placode formation	2025-01-10	12/18614	0.00642964032799309	0.0337585248313729	0.0131941962534799	SIX1	1
GO:0071697	BP	GO:0071697	ectodermal placode morphogenesis	2025-01-10	12/18614	0.00642964032799309	0.0337585248313729	0.0131941962534799	SIX1	1
GO:0048588	BP	GO:0048588	developmental cell growth	2025-02-10	231/18614	0.00646219859573447	0.0337585248313729	0.0131941962534799	AGT/GATA4	2
GO:0045137	BP	GO:0045137	development of primary sexual characteristics	2025-02-10	233/18614	0.00657105707447401	0.0337585248313729	0.0131941962534799	GATA4/IL1A	2
GO:2001234	BP	GO:2001234	negative regulation of apoptotic signaling pathway	2025-02-10	233/18614	0.00657105707447401	0.0337585248313729	0.0131941962534799	GATA4/IL1A	2
GO:0051403	BP	GO:0051403	stress-activated MAPK cascade	2025-02-10	237/18614	0.00679130719009458	0.0337585248313729	0.0131941962534799	AGT/IL1A	2
GO:0071219	BP	GO:0071219	cellular response to molecule of bacterial origin	2025-02-10	237/18614	0.00679130719009458	0.0337585248313729	0.0131941962534799	CXCL1/IL1A	2
GO:0072593	BP	GO:0072593	reactive oxygen species metabolic process	2025-02-10	237/18614	0.00679130719009458	0.0337585248313729	0.0131941962534799	AGT/NOX4	2
GO:0033673	BP	GO:0033673	negative regulation of kinase activity	2025-02-10	239/18614	0.00690269570174598	0.0337585248313729	0.0131941962534799	AGT/CDKN2A	2
GO:0014874	BP	GO:0014874	response to stimulus involved in regulation of muscle adaptation	2025-01-10	13/18614	0.00696376050844205	0.0337585248313729	0.0131941962534799	AGT	1
GO:0033079	BP	GO:0033079	immature T cell proliferation	2025-01-10	13/18614	0.00696376050844205	0.0337585248313729	0.0131941962534799	IL1A	1
GO:0033080	BP	GO:0033080	immature T cell proliferation in thymus	2025-01-10	13/18614	0.00696376050844205	0.0337585248313729	0.0131941962534799	IL1A	1
GO:0035815	BP	GO:0035815	positive regulation of renal sodium excretion	2025-01-10	13/18614	0.00696376050844205	0.0337585248313729	0.0131941962534799	AGT	1
GO:0036302	BP	GO:0036302	atrioventricular canal development	2025-01-10	13/18614	0.00696376050844205	0.0337585248313729	0.0131941962534799	GATA4	1
GO:0051451	BP	GO:0051451	myoblast migration	2025-01-10	13/18614	0.00696376050844205	0.0337585248313729	0.0131941962534799	SIX1	1
GO:0071696	BP	GO:0071696	ectodermal placode development	2025-01-10	13/18614	0.00696376050844205	0.0337585248313729	0.0131941962534799	SIX1	1
GO:0071888	BP	GO:0071888	macrophage apoptotic process	2025-01-10	13/18614	0.00696376050844205	0.0337585248313729	0.0131941962534799	CDKN2A	1
GO:0097529	BP	GO:0097529	myeloid leukocyte migration	2025-02-10	241/18614	0.00701492443550616	0.0337585248313729	0.0131941962534799	CXCL1/IL1A	2
GO:0031098	BP	GO:0031098	stress-activated protein kinase signaling cascade	2025-02-10	245/18614	0.00724189633890756	0.0337585248313729	0.0131941962534799	AGT/IL1A	2
GO:0046883	BP	GO:0046883	regulation of hormone secretion	2025-02-10	247/18614	0.00735663639786658	0.0337585248313729	0.0131941962534799	AGT/BLK	2
GO:0060047	BP	GO:0060047	heart contraction	2025-02-10	247/18614	0.00735663639786658	0.0337585248313729	0.0131941962534799	AGT/GATA4	2
GO:0042593	BP	GO:0042593	glucose homeostasis	2025-02-10	248/18614	0.00741431927459199	0.0337585248313729	0.0131941962534799	GATA4/NOX4	2
GO:0033002	BP	GO:0033002	muscle cell proliferation	2025-02-10	249/18614	0.00747221045756684	0.0337585248313729	0.0131941962534799	AGT/SIX1	2
GO:0033500	BP	GO:0033500	carbohydrate homeostasis	2025-02-10	249/18614	0.00747221045756684	0.0337585248313729	0.0131941962534799	GATA4/NOX4	2
GO:0001976	BP	GO:0001976	nervous system process involved in regulation of systemic arterial blood pressure	2025-01-10	14/18614	0.00749762225753725	0.0337585248313729	0.0131941962534799	AGT	1
GO:0014061	BP	GO:0014061	regulation of norepinephrine secretion	2025-01-10	14/18614	0.00749762225753725	0.0337585248313729	0.0131941962534799	AGT	1
GO:0014841	BP	GO:0014841	skeletal muscle satellite cell proliferation	2025-01-10	14/18614	0.00749762225753725	0.0337585248313729	0.0131941962534799	SIX1	1
GO:0032306	BP	GO:0032306	regulation of prostaglandin secretion	2025-01-10	14/18614	0.00749762225753725	0.0337585248313729	0.0131941962534799	IL1A	1
GO:0032308	BP	GO:0032308	positive regulation of prostaglandin secretion	2025-01-10	14/18614	0.00749762225753725	0.0337585248313729	0.0131941962534799	IL1A	1
GO:0048243	BP	GO:0048243	norepinephrine secretion	2025-01-10	14/18614	0.00749762225753725	0.0337585248313729	0.0131941962534799	AGT	1
GO:0050667	BP	GO:0050667	homocysteine metabolic process	2025-01-10	14/18614	0.00749762225753725	0.0337585248313729	0.0131941962534799	NOX4	1
GO:0060009	BP	GO:0060009	Sertoli cell development	2025-01-10	14/18614	0.00749762225753725	0.0337585248313729	0.0131941962534799	IL1A	1
GO:2000288	BP	GO:2000288	positive regulation of myoblast proliferation	2025-01-10	14/18614	0.00749762225753725	0.0337585248313729	0.0131941962534799	SIX1	1
GO:0045926	BP	GO:0045926	negative regulation of growth	2025-02-10	252/18614	0.00764713190661002	0.0342560296632837	0.0133886412543226	AGT/CDKN2A	2
GO:0090257	BP	GO:0090257	regulation of muscle system process	2025-02-10	254/18614	0.00776478418733908	0.0345657654543457	0.0135096985230988	AGT/GATA4	2
GO:0050730	BP	GO:0050730	regulation of peptidyl-tyrosine phosphorylation	2025-02-10	255/18614	0.00782392114208749	0.0345657654543457	0.0135096985230988	AGT/NOX4	2
GO:0042976	BP	GO:0042976	activation of Janus kinase activity	2025-01-10	15/18614	0.00803122568643111	0.0345657654543457	0.0135096985230988	AGT	1
GO:0043584	BP	GO:0043584	nose development	2025-01-10	15/18614	0.00803122568643111	0.0345657654543457	0.0135096985230988	SIX1	1
GO:0060413	BP	GO:0060413	atrial septum morphogenesis	2025-01-10	15/18614	0.00803122568643111	0.0345657654543457	0.0135096985230988	GATA4	1
GO:0070278	BP	GO:0070278	extracellular matrix constituent secretion	2025-01-10	15/18614	0.00803122568643111	0.0345657654543457	0.0135096985230988	AGT	1
GO:0071599	BP	GO:0071599	otic vesicle development	2025-01-10	15/18614	0.00803122568643111	0.0345657654543457	0.0135096985230988	SIX1	1
GO:0072075	BP	GO:0072075	metanephric mesenchyme development	2025-01-10	15/18614	0.00803122568643111	0.0345657654543457	0.0135096985230988	SIX1	1
GO:1903522	BP	GO:1903522	regulation of blood circulation	2025-02-10	261/18614	0.00818308211273887	0.0349753174682544	0.0136697680070147	AGT/GATA4	2
GO:0003007	BP	GO:0003007	heart morphogenesis	2025-02-10	262/18614	0.00824366368280713	0.0349753174682544	0.0136697680070147	GATA4/SIX1	2
GO:0071216	BP	GO:0071216	cellular response to biotic stimulus	2025-02-10	264/18614	0.0083654434409504	0.0349753174682544	0.0136697680070147	CXCL1/IL1A	2
GO:0051924	BP	GO:0051924	regulation of calcium ion transport	2025-02-10	266/18614	0.0084880440755665	0.0349753174682544	0.0136697680070147	AGT/MYLK	2
GO:0003188	BP	GO:0003188	heart valve formation	2025-01-10	16/18614	0.00856457090623541	0.0349753174682544	0.0136697680070147	GATA4	1
GO:0014857	BP	GO:0014857	regulation of skeletal muscle cell proliferation	2025-01-10	16/18614	0.00856457090623541	0.0349753174682544	0.0136697680070147	SIX1	1
GO:0021783	BP	GO:0021783	preganglionic parasympathetic fiber development	2025-01-10	16/18614	0.00856457090623541	0.0349753174682544	0.0136697680070147	SIX1	1
GO:0034374	BP	GO:0034374	low-density lipoprotein particle remodeling	2025-01-10	16/18614	0.00856457090623541	0.0349753174682544	0.0136697680070147	AGT	1
GO:0034393	BP	GO:0034393	positive regulation of smooth muscle cell apoptotic process	2025-01-10	16/18614	0.00856457090623541	0.0349753174682544	0.0136697680070147	CDKN2A	1
GO:0090336	BP	GO:0090336	positive regulation of brown fat cell differentiation	2025-01-10	16/18614	0.00856457090623541	0.0349753174682544	0.0136697680070147	SIX1	1
GO:2000846	BP	GO:2000846	regulation of corticosteroid hormone secretion	2025-01-10	16/18614	0.00856457090623541	0.0349753174682544	0.0136697680070147	AGT	1
GO:0032868	BP	GO:0032868	response to insulin	2025-02-10	272/18614	0.00886075589253762	0.0355275954997797	0.0138856205885723	AGT/IGFBP1	2
GO:0050708	BP	GO:0050708	regulation of protein secretion	2025-02-10	275/18614	0.00904986415004724	0.0355275954997797	0.0138856205885723	BLK/IL1A	2
GO:0031649	BP	GO:0031649	heat generation	2025-01-10	17/18614	0.0090976580280191	0.0355275954997797	0.0138856205885723	IL1A	1
GO:0033189	BP	GO:0033189	response to vitamin A	2025-01-10	17/18614	0.0090976580280191	0.0355275954997797	0.0138856205885723	GATA4	1
GO:0051969	BP	GO:0051969	regulation of transmission of nerve impulse	2025-01-10	17/18614	0.0090976580280191	0.0355275954997797	0.0138856205885723	AGT	1
GO:0061548	BP	GO:0061548	ganglion development	2025-01-10	17/18614	0.0090976580280191	0.0355275954997797	0.0138856205885723	SIX1	1
GO:0072189	BP	GO:0072189	ureter development	2025-01-10	17/18614	0.0090976580280191	0.0355275954997797	0.0138856205885723	SIX1	1
GO:0090399	BP	GO:0090399	replicative senescence	2025-01-10	17/18614	0.0090976580280191	0.0355275954997797	0.0138856205885723	CDKN2A	1
GO:1901201	BP	GO:1901201	regulation of extracellular matrix assembly	2025-01-10	17/18614	0.0090976580280191	0.0355275954997797	0.0138856205885723	AGT	1
GO:0051348	BP	GO:0051348	negative regulation of transferase activity	2025-02-10	279/18614	0.00930485119172099	0.0355275954997797	0.0138856205885723	AGT/CDKN2A	2
GO:0045165	BP	GO:0045165	cell fate commitment	2025-02-10	281/18614	0.00943355958073578	0.0355275954997797	0.0138856205885723	GATA4/SIX1	2
GO:0007548	BP	GO:0007548	sex differentiation	2025-02-10	283/18614	0.00956307585189853	0.0355275954997797	0.0138856205885723	GATA4/IL1A	2
GO:0010663	BP	GO:0010663	positive regulation of striated muscle cell apoptotic process	2025-01-10	18/18614	0.00963048716281045	0.0355275954997797	0.0138856205885723	AGT	1
GO:0010666	BP	GO:0010666	positive regulation of cardiac muscle cell apoptotic process	2025-01-10	18/18614	0.00963048716281045	0.0355275954997797	0.0138856205885723	AGT	1
GO:0010958	BP	GO:0010958	regulation of amino acid import across plasma membrane	2025-01-10	18/18614	0.00963048716281045	0.0355275954997797	0.0138856205885723	AGT	1
GO:0016264	BP	GO:0016264	gap junction assembly	2025-01-10	18/18614	0.00963048716281045	0.0355275954997797	0.0138856205885723	AGT	1
GO:0032310	BP	GO:0032310	prostaglandin secretion	2025-01-10	18/18614	0.00963048716281045	0.0355275954997797	0.0138856205885723	IL1A	1
GO:0035234	BP	GO:0035234	ectopic germ cell programmed cell death	2025-01-10	18/18614	0.00963048716281045	0.0355275954997797	0.0138856205885723	IL1A	1
GO:0048486	BP	GO:0048486	parasympathetic nervous system development	2025-01-10	18/18614	0.00963048716281045	0.0355275954997797	0.0138856205885723	SIX1	1
GO:0060602	BP	GO:0060602	branch elongation of an epithelium	2025-01-10	18/18614	0.00963048716281045	0.0355275954997797	0.0138856205885723	SIX1	1
GO:0090594	BP	GO:0090594	inflammatory response to wounding	2025-01-10	18/18614	0.00963048716281045	0.0355275954997797	0.0138856205885723	IL1A	1
GO:1903789	BP	GO:1903789	regulation of amino acid transmembrane transport	2025-01-10	18/18614	0.00963048716281045	0.0355275954997797	0.0138856205885723	AGT	1
GO:2000136	BP	GO:2000136	regulation of cell proliferation involved in heart morphogenesis	2025-01-10	18/18614	0.00963048716281045	0.0355275954997797	0.0138856205885723	SIX1	1
GO:0010744	BP	GO:0010744	positive regulation of macrophage derived foam cell differentiation	2025-01-10	19/18614	0.0101630584215956	0.036720844831938	0.0143519906668406	AGT	1
GO:0032930	BP	GO:0032930	positive regulation of superoxide anion generation	2025-01-10	19/18614	0.0101630584215956	0.036720844831938	0.0143519906668406	AGT	1
GO:0035930	BP	GO:0035930	corticosteroid hormone secretion	2025-01-10	19/18614	0.0101630584215956	0.036720844831938	0.0143519906668406	AGT	1
GO:0061323	BP	GO:0061323	cell proliferation involved in heart morphogenesis	2025-01-10	19/18614	0.0101630584215956	0.036720844831938	0.0143519906668406	SIX1	1
GO:0072074	BP	GO:0072074	kidney mesenchyme development	2025-01-10	19/18614	0.0101630584215956	0.036720844831938	0.0143519906668406	SIX1	1
GO:0048562	BP	GO:0048562	embryonic organ morphogenesis	2025-02-10	294/18614	0.0102897883902925	0.0370263696994953	0.014471402136477	GATA4/SIX1	2
GO:0003215	BP	GO:0003215	cardiac right ventricle morphogenesis	2025-01-10	20/18614	0.010695371915319	0.0374124961818728	0.0146223159756511	GATA4	1
GO:0035813	BP	GO:0035813	regulation of renal sodium excretion	2025-01-10	20/18614	0.010695371915319	0.0374124961818728	0.0146223159756511	AGT	1
GO:0042474	BP	GO:0042474	middle ear morphogenesis	2025-01-10	20/18614	0.010695371915319	0.0374124961818728	0.0146223159756511	SIX1	1
GO:0043586	BP	GO:0043586	tongue development	2025-01-10	20/18614	0.010695371915319	0.0374124961818728	0.0146223159756511	SIX1	1
GO:0072079	BP	GO:0072079	nephron tubule formation	2025-01-10	20/18614	0.010695371915319	0.0374124961818728	0.0146223159756511	SIX1	1
GO:0097709	BP	GO:0097709	connective tissue replacement	2025-01-10	20/18614	0.010695371915319	0.0374124961818728	0.0146223159756511	IL1A	1
GO:2001014	BP	GO:2001014	regulation of skeletal muscle cell differentiation	2025-01-10	20/18614	0.010695371915319	0.0374124961818728	0.0146223159756511	SIX1	1
GO:0048608	BP	GO:0048608	reproductive structure development	2025-02-10	301/18614	0.0107648267362222	0.0375060233111233	0.0146588701587654	GATA4/IL1A	2
GO:0034504	BP	GO:0034504	protein localization to nucleus	2025-02-10	304/18614	0.0109713912108227	0.0380144442016759	0.0148575815966267	AGT/SIX1	2
GO:0046879	BP	GO:0046879	hormone secretion	2025-02-10	305/18614	0.0110406415392111	0.0380144442016759	0.0148575815966267	AGT/BLK	2
GO:0061458	BP	GO:0061458	reproductive system development	2025-02-10	305/18614	0.0110406415392111	0.0380144442016759	0.0148575815966267	GATA4/IL1A	2
GO:0014856	BP	GO:0014856	skeletal muscle cell proliferation	2025-01-10	21/18614	0.0112274277548833	0.0381356296815029	0.0149049457812852	SIX1	1
GO:0032305	BP	GO:0032305	positive regulation of icosanoid secretion	2025-01-10	21/18614	0.0112274277548833	0.0381356296815029	0.0149049457812852	IL1A	1
GO:0060008	BP	GO:0060008	Sertoli cell differentiation	2025-01-10	21/18614	0.0112274277548833	0.0381356296815029	0.0149049457812852	IL1A	1
GO:0071375	BP	GO:0071375	cellular response to peptide hormone stimulus	2025-02-10	308/18614	0.0112495764094638	0.0381356296815029	0.0149049457812852	AGT/IGFBP1	2
GO:0051222	BP	GO:0051222	positive regulation of protein transport	2025-02-10	309/18614	0.0113196153701995	0.03822547036552	0.0149400591525711	BLK/IL1A	2
GO:0001822	BP	GO:0001822	kidney development	2025-02-10	310/18614	0.0113898510210145	0.038315284277589	0.0149751620602973	AGT/SIX1	2
GO:0009914	BP	GO:0009914	hormone transport	2025-02-10	315/18614	0.0117439730857416	0.0385246286302531	0.0150569822964423	AGT/BLK	2
GO:0015874	BP	GO:0015874	norepinephrine transport	2025-01-10	22/18614	0.0117592260511479	0.0385246286302531	0.0150569822964423	AGT	1
GO:0032303	BP	GO:0032303	regulation of icosanoid secretion	2025-01-10	22/18614	0.0117592260511479	0.0385246286302531	0.0150569822964423	IL1A	1
GO:0032928	BP	GO:0032928	regulation of superoxide anion generation	2025-01-10	22/18614	0.0117592260511479	0.0385246286302531	0.0150569822964423	AGT	1
GO:0034104	BP	GO:0034104	negative regulation of tissue remodeling	2025-01-10	22/18614	0.0117592260511479	0.0385246286302531	0.0150569822964423	AGT	1
GO:0035812	BP	GO:0035812	renal sodium excretion	2025-01-10	22/18614	0.0117592260511479	0.0385246286302531	0.0150569822964423	AGT	1
GO:2000831	BP	GO:2000831	regulation of steroid hormone secretion	2025-01-10	22/18614	0.0117592260511479	0.0385246286302531	0.0150569822964423	AGT	1
GO:0060485	BP	GO:0060485	mesenchyme development	2025-02-10	320/18614	0.0121029844018381	0.0390988889540243	0.0152814264464835	GATA4/SIX1	2
GO:0072001	BP	GO:0072001	renal system development	2025-02-10	320/18614	0.0121029844018381	0.0390988889540243	0.0152814264464835	AGT/SIX1	2
GO:0003283	BP	GO:0003283	atrial septum development	2025-01-10	23/18614	0.0122907669149325	0.0390988889540243	0.0152814264464835	GATA4	1
GO:0006925	BP	GO:0006925	inflammatory cell apoptotic process	2025-01-10	23/18614	0.0122907669149325	0.0390988889540243	0.0152814264464835	CDKN2A	1
GO:0010893	BP	GO:0010893	positive regulation of steroid biosynthetic process	2025-01-10	23/18614	0.0122907669149325	0.0390988889540243	0.0152814264464835	IL1A	1
GO:0044062	BP	GO:0044062	regulation of excretion	2025-01-10	23/18614	0.0122907669149325	0.0390988889540243	0.0152814264464835	AGT	1
GO:0048169	BP	GO:0048169	regulation of long-term neuronal synaptic plasticity	2025-01-10	23/18614	0.0122907669149325	0.0390988889540243	0.0152814264464835	AGT	1
GO:1904754	BP	GO:1904754	positive regulation of vascular associated smooth muscle cell migration	2025-01-10	23/18614	0.0122907669149325	0.0390988889540243	0.0152814264464835	AGT	1
GO:1904951	BP	GO:1904951	positive regulation of establishment of protein localization	2025-02-10	325/18614	0.0124668617064384	0.0395159010045233	0.0154444116142844	BLK/IL1A	2
GO:0001759	BP	GO:0001759	organ induction	2025-01-10	24/18614	0.0128220504570147	0.0397800717358971	0.0155476602156845	SIX1	1
GO:0002053	BP	GO:0002053	positive regulation of mesenchymal cell proliferation	2025-01-10	24/18614	0.0128220504570147	0.0397800717358971	0.0155476602156845	SIX1	1
GO:0014850	BP	GO:0014850	response to muscle activity	2025-01-10	24/18614	0.0128220504570147	0.0397800717358971	0.0155476602156845	AGT	1
GO:0048011	BP	GO:0048011	neurotrophin TRK receptor signaling pathway	2025-01-10	24/18614	0.0128220504570147	0.0397800717358971	0.0155476602156845	AGT	1
GO:0090103	BP	GO:0090103	cochlea morphogenesis	2025-01-10	24/18614	0.0128220504570147	0.0397800717358971	0.0155476602156845	SIX1	1
GO:0090335	BP	GO:0090335	regulation of brown fat cell differentiation	2025-01-10	24/18614	0.0128220504570147	0.0397800717358971	0.0155476602156845	SIX1	1
GO:0003071	BP	GO:0003071	renal system process involved in regulation of systemic arterial blood pressure	2025-01-10	25/18614	0.0133530767881301	0.0401506897944461	0.0156925127358703	AGT	1
GO:0003081	BP	GO:0003081	regulation of systemic arterial blood pressure by renin-angiotensin	2025-01-10	25/18614	0.0133530767881301	0.0401506897944461	0.0156925127358703	AGT	1
GO:0003181	BP	GO:0003181	atrioventricular valve morphogenesis	2025-01-10	25/18614	0.0133530767881301	0.0401506897944461	0.0156925127358703	GATA4	1
GO:0010623	BP	GO:0010623	programmed cell death involved in cell development	2025-01-10	25/18614	0.0133530767881301	0.0401506897944461	0.0156925127358703	IL1A	1
GO:0043567	BP	GO:0043567	regulation of insulin-like growth factor receptor signaling pathway	2025-01-10	25/18614	0.0133530767881301	0.0401506897944461	0.0156925127358703	IGFBP1	1
GO:0046628	BP	GO:0046628	positive regulation of insulin receptor signaling pathway	2025-01-10	25/18614	0.0133530767881301	0.0401506897944461	0.0156925127358703	AGT	1
GO:0051957	BP	GO:0051957	positive regulation of amino acid transport	2025-01-10	25/18614	0.0133530767881301	0.0401506897944461	0.0156925127358703	AGT	1
GO:2000193	BP	GO:2000193	positive regulation of fatty acid transport	2025-01-10	25/18614	0.0133530767881301	0.0401506897944461	0.0156925127358703	IL1A	1
GO:2000291	BP	GO:2000291	regulation of myoblast proliferation	2025-01-10	25/18614	0.0133530767881301	0.0401506897944461	0.0156925127358703	SIX1	1
GO:0071214	BP	GO:0071214	cellular response to abiotic stimulus	2025-02-10	339/18614	0.0135114080498798	0.0403503954686887	0.0157705657868271	AGT/MYLK	2
GO:0104004	BP	GO:0104004	cellular response to environmental stimulus	2025-02-10	339/18614	0.0135114080498798	0.0403503954686887	0.0157705657868271	AGT/MYLK	2
GO:0001933	BP	GO:0001933	negative regulation of protein phosphorylation	2025-02-10	341/18614	0.0136636987942289	0.0406668730214677	0.0158942580086302	AGT/CDKN2A	2
GO:0010259	BP	GO:0010259	multicellular organism aging	2025-01-10	26/18614	0.0138838460189719	0.0408871955282883	0.0159803689512313	IGFBP1	1
GO:0014829	BP	GO:0014829	vascular associated smooth muscle contraction	2025-01-10	26/18614	0.0138838460189719	0.0408871955282883	0.0159803689512313	AGT	1
GO:0060575	BP	GO:0060575	intestinal epithelial cell differentiation	2025-01-10	26/18614	0.0138838460189719	0.0408871955282883	0.0159803689512313	GATA4	1
GO:0032496	BP	GO:0032496	response to lipopolysaccharide	2025-02-10	345/18614	0.0139705679481623	0.0408871955282883	0.0159803689512313	CXCL1/IL1A	2
GO:0090287	BP	GO:0090287	regulation of cellular response to growth factor stimulus	2025-02-10	345/18614	0.0139705679481623	0.0408871955282883	0.0159803689512313	AGT/GATA4	2
GO:0062197	BP	GO:0062197	cellular response to chemical stress	2025-02-10	349/18614	0.0142804775482782	0.0415583851027056	0.0162426969709651	GATA4/MYLK	2
GO:0035929	BP	GO:0035929	steroid hormone secretion	2025-01-10	27/18614	0.0144143582601921	0.0415583851027056	0.0162426969709651	AGT	1
GO:0045940	BP	GO:0045940	positive regulation of steroid metabolic process	2025-01-10	27/18614	0.0144143582601921	0.0415583851027056	0.0162426969709651	IL1A	1
GO:2000108	BP	GO:2000108	positive regulation of leukocyte apoptotic process	2025-01-10	27/18614	0.0144143582601921	0.0415583851027056	0.0162426969709651	CDKN2A	1
GO:0007517	BP	GO:0007517	muscle organ development	2025-02-10	351/18614	0.0144365688568624	0.0415583851027056	0.0162426969709651	MYLK/SIX1	2
GO:0046942	BP	GO:0046942	carboxylic acid transport	2025-02-10	352/18614	0.01451489799904	0.0416473217096639	0.0162774569923875	AGT/IL1A	2
GO:0015849	BP	GO:0015849	organic acid transport	2025-02-10	353/18614	0.0145934158899076	0.0417362187340029	0.0163122015433221	AGT/IL1A	2
GO:0003171	BP	GO:0003171	atrioventricular valve development	2025-01-10	28/18614	0.0149446136224026	0.0420556755143253	0.0164370581676898	GATA4	1
GO:0003401	BP	GO:0003401	axis elongation	2025-01-10	28/18614	0.0149446136224026	0.0420556755143253	0.0164370581676898	SIX1	1
GO:1900078	BP	GO:1900078	positive regulation of cellular response to insulin stimulus	2025-01-10	28/18614	0.0149446136224026	0.0420556755143253	0.0164370581676898	AGT	1
GO:1903055	BP	GO:1903055	positive regulation of extracellular matrix organization	2025-01-10	28/18614	0.0149446136224026	0.0420556755143253	0.0164370581676898	AGT	1
GO:1903779	BP	GO:1903779	regulation of cardiac conduction	2025-01-10	28/18614	0.0149446136224026	0.0420556755143253	0.0164370581676898	AGT	1
GO:0003156	BP	GO:0003156	regulation of animal organ formation	2025-01-10	29/18614	0.0154746122161706	0.0425915659115919	0.0166465057992794	SIX1	1
GO:0003209	BP	GO:0003209	cardiac atrium morphogenesis	2025-01-10	29/18614	0.0154746122161706	0.0425915659115919	0.0166465057992794	GATA4	1
GO:0007263	BP	GO:0007263	nitric oxide mediated signal transduction	2025-01-10	29/18614	0.0154746122161706	0.0425915659115919	0.0166465057992794	AGT	1
GO:0015732	BP	GO:0015732	prostaglandin transport	2025-01-10	29/18614	0.0154746122161706	0.0425915659115919	0.0166465057992794	IL1A	1
GO:0030878	BP	GO:0030878	thyroid gland development	2025-01-10	29/18614	0.0154746122161706	0.0425915659115919	0.0166465057992794	SIX1	1
GO:0060037	BP	GO:0060037	pharyngeal system development	2025-01-10	29/18614	0.0154746122161706	0.0425915659115919	0.0166465057992794	SIX1	1
GO:1904385	BP	GO:1904385	cellular response to angiotensin	2025-01-10	29/18614	0.0154746122161706	0.0425915659115919	0.0166465057992794	AGT	1
GO:0002237	BP	GO:0002237	response to molecule of bacterial origin	2025-02-10	366/18614	0.0156312418073119	0.0427546115477255	0.0167102306252949	CXCL1/IL1A	2
GO:0045860	BP	GO:0045860	positive regulation of protein kinase activity	2025-02-10	366/18614	0.0156312418073119	0.0427546115477255	0.0167102306252949	AGT/NOX4	2
GO:0007202	BP	GO:0007202	activation of phospholipase C activity	2025-01-10	30/18614	0.0160043541520244	0.0431037513664951	0.0168466885810783	AGT	1
GO:0021602	BP	GO:0021602	cranial nerve morphogenesis	2025-01-10	30/18614	0.0160043541520244	0.0431037513664951	0.0168466885810783	SIX1	1
GO:0034368	BP	GO:0034368	protein-lipid complex remodeling	2025-01-10	30/18614	0.0160043541520244	0.0431037513664951	0.0168466885810783	AGT	1
GO:0034369	BP	GO:0034369	plasma lipoprotein particle remodeling	2025-01-10	30/18614	0.0160043541520244	0.0431037513664951	0.0168466885810783	AGT	1
GO:0097254	BP	GO:0097254	renal tubular secretion	2025-01-10	30/18614	0.0160043541520244	0.0431037513664951	0.0168466885810783	AGT	1
GO:0009306	BP	GO:0009306	protein secretion	2025-02-10	373/18614	0.0162031309945256	0.0435056544745977	0.0170037685633843	BLK/IL1A	2
GO:0035592	BP	GO:0035592	establishment of protein localization to extracellular region	2025-02-10	374/18614	0.0162855706649223	0.0435936922067128	0.0170381772681793	BLK/IL1A	2
GO:1901653	BP	GO:1901653	cellular response to peptide	2025-02-10	375/18614	0.0163681950985144	0.0436816878312937	0.0170725695156477	AGT/IGFBP1	2
GO:0010464	BP	GO:0010464	regulation of mesenchymal cell proliferation	2025-01-10	31/18614	0.0165338395404487	0.0438571332825196	0.0171411406906862	SIX1	1
GO:0010667	BP	GO:0010667	negative regulation of cardiac muscle cell apoptotic process	2025-01-10	31/18614	0.0165338395404487	0.0438571332825196	0.0171411406906862	GATA4	1
GO:0071692	BP	GO:0071692	protein localization to extracellular region	2025-02-10	382/18614	0.0169517244030008	0.0440628651055225	0.0172215490041965	BLK/IL1A	2
GO:0042326	BP	GO:0042326	negative regulation of phosphorylation	2025-02-10	383/18614	0.0170358204738795	0.0440628651055225	0.0172215490041965	AGT/CDKN2A	2
GO:1902074	BP	GO:1902074	response to salt	2025-02-10	383/18614	0.0170358204738795	0.0440628651055225	0.0172215490041965	IL1A/SIX1	2
GO:0010743	BP	GO:0010743	regulation of macrophage derived foam cell differentiation	2025-01-10	32/18614	0.017063068491888	0.0440628651055225	0.0172215490041965	AGT	1
GO:0033032	BP	GO:0033032	regulation of myeloid cell apoptotic process	2025-01-10	32/18614	0.017063068491888	0.0440628651055225	0.0172215490041965	CDKN2A	1
GO:0034367	BP	GO:0034367	protein-containing complex remodeling	2025-01-10	32/18614	0.017063068491888	0.0440628651055225	0.0172215490041965	AGT	1
GO:0034390	BP	GO:0034390	smooth muscle cell apoptotic process	2025-01-10	32/18614	0.017063068491888	0.0440628651055225	0.0172215490041965	CDKN2A	1
GO:0034391	BP	GO:0034391	regulation of smooth muscle cell apoptotic process	2025-01-10	32/18614	0.017063068491888	0.0440628651055225	0.0172215490041965	CDKN2A	1
GO:0045736	BP	GO:0045736	negative regulation of cyclin-dependent protein serine/threonine kinase activity	2025-01-10	32/18614	0.017063068491888	0.0440628651055225	0.0172215490041965	CDKN2A	1
GO:0032970	BP	GO:0032970	regulation of actin filament-based process	2025-02-10	387/18614	0.0173740344455936	0.0445124268025982	0.0173972558897578	GATA4/IL1A	2
GO:0000096	BP	GO:0000096	sulfur amino acid metabolic process	2025-01-10	33/18614	0.0175920411167444	0.0445124268025982	0.0173972558897578	NOX4	1
GO:0010664	BP	GO:0010664	negative regulation of striated muscle cell apoptotic process	2025-01-10	33/18614	0.0175920411167444	0.0445124268025982	0.0173972558897578	GATA4	1
GO:0048665	BP	GO:0048665	neuron fate specification	2025-01-10	33/18614	0.0175920411167444	0.0445124268025982	0.0173972558897578	SIX1	1
GO:1904030	BP	GO:1904030	negative regulation of cyclin-dependent protein kinase activity	2025-01-10	33/18614	0.0175920411167444	0.0445124268025982	0.0173972558897578	CDKN2A	1
GO:1990776	BP	GO:1990776	response to angiotensin	2025-01-10	33/18614	0.0175920411167444	0.0445124268025982	0.0173972558897578	AGT	1
GO:2000191	BP	GO:2000191	regulation of fatty acid transport	2025-01-10	33/18614	0.0175920411167444	0.0445124268025982	0.0173972558897578	IL1A	1
GO:0050900	BP	GO:0050900	leukocyte migration	2025-02-10	393/18614	0.0178868248141097	0.0446910817620289	0.017467081470353	CXCL1/IL1A	2
GO:0032743	BP	GO:0032743	positive regulation of interleukin-2 production	2025-01-10	34/18614	0.0181207575253785	0.0446910817620289	0.017467081470353	IL1A	1
GO:0051450	BP	GO:0051450	myoblast proliferation	2025-01-10	34/18614	0.0181207575253785	0.0446910817620289	0.017467081470353	SIX1	1
GO:0060914	BP	GO:0060914	heart formation	2025-01-10	34/18614	0.0181207575253785	0.0446910817620289	0.017467081470353	SIX1	1
GO:0086004	BP	GO:0086004	regulation of cardiac muscle cell contraction	2025-01-10	34/18614	0.0181207575253785	0.0446910817620289	0.017467081470353	GATA4	1
GO:0090322	BP	GO:0090322	regulation of superoxide metabolic process	2025-01-10	34/18614	0.0181207575253785	0.0446910817620289	0.017467081470353	AGT	1
GO:0098801	BP	GO:0098801	regulation of renal system process	2025-01-10	34/18614	0.0181207575253785	0.0446910817620289	0.017467081470353	AGT	1
GO:0110110	BP	GO:0110110	positive regulation of animal organ morphogenesis	2025-01-10	34/18614	0.0181207575253785	0.0446910817620289	0.017467081470353	SIX1	1
GO:1902624	BP	GO:1902624	positive regulation of neutrophil migration	2025-01-10	34/18614	0.0181207575253785	0.0446910817620289	0.017467081470353	IL1A	1
GO:0031128	BP	GO:0031128	developmental induction	2025-01-10	35/18614	0.0186492178281099	0.0454833701474458	0.0177767398010638	SIX1	1
GO:0045777	BP	GO:0045777	positive regulation of blood pressure	2025-01-10	35/18614	0.0186492178281099	0.0454833701474458	0.0177767398010638	AGT	1
GO:1901099	BP	GO:1901099	negative regulation of signal transduction in absence of ligand	2025-01-10	35/18614	0.0186492178281099	0.0454833701474458	0.0177767398010638	IL1A	1
GO:2001240	BP	GO:2001240	negative regulation of extrinsic apoptotic signaling pathway in absence of ligand	2025-01-10	35/18614	0.0186492178281099	0.0454833701474458	0.0177767398010638	IL1A	1
GO:0003161	BP	GO:0003161	cardiac conduction system development	2025-01-10	36/18614	0.0191774221352157	0.0462576281173609	0.0180793511164844	GATA4	1
GO:0010613	BP	GO:0010613	positive regulation of cardiac muscle hypertrophy	2025-01-10	36/18614	0.0191774221352157	0.0462576281173609	0.0180793511164844	AGT	1
GO:0051930	BP	GO:0051930	regulation of sensory perception of pain	2025-01-10	36/18614	0.0191774221352157	0.0462576281173609	0.0180793511164844	IL1A	1
GO:0051931	BP	GO:0051931	regulation of sensory perception	2025-01-10	36/18614	0.0191774221352157	0.0462576281173609	0.0180793511164844	IL1A	1
GO:0003230	BP	GO:0003230	cardiac atrium development	2025-01-10	37/18614	0.0197053705569322	0.0468870334660881	0.0183253481716158	GATA4	1
GO:0010092	BP	GO:0010092	specification of animal organ identity	2025-01-10	37/18614	0.0197053705569322	0.0468870334660881	0.0183253481716158	SIX1	1
GO:0014742	BP	GO:0014742	positive regulation of muscle hypertrophy	2025-01-10	37/18614	0.0197053705569322	0.0468870334660881	0.0183253481716158	AGT	1
GO:0038179	BP	GO:0038179	neurotrophin signaling pathway	2025-01-10	37/18614	0.0197053705569322	0.0468870334660881	0.0183253481716158	AGT	1
GO:0048741	BP	GO:0048741	skeletal muscle fiber development	2025-01-10	37/18614	0.0197053705569322	0.0468870334660881	0.0183253481716158	SIX1	1
GO:0003180	BP	GO:0003180	aortic valve morphogenesis	2025-01-10	38/18614	0.020233063203454	0.0476263525271651	0.0186143039489939	GATA4	1
GO:0010742	BP	GO:0010742	macrophage derived foam cell differentiation	2025-01-10	38/18614	0.020233063203454	0.0476263525271651	0.0186143039489939	AGT	1
GO:0033028	BP	GO:0033028	myeloid cell apoptotic process	2025-01-10	38/18614	0.020233063203454	0.0476263525271651	0.0186143039489939	CDKN2A	1
GO:0045742	BP	GO:0045742	positive regulation of epidermal growth factor receptor signaling pathway	2025-01-10	38/18614	0.020233063203454	0.0476263525271651	0.0186143039489939	AGT	1
GO:0003002	BP	GO:0003002	regionalization	2025-02-10	422/18614	0.0204566640269293	0.048023933196909	0.018769694547647	GATA4/SIX1	2
GO:0010959	BP	GO:0010959	regulation of metal ion transport	2025-02-10	423/18614	0.0205479474649382	0.0480942458110058	0.0187971755597505	AGT/MYLK	2
GO:0001990	BP	GO:0001990	regulation of systemic arterial blood pressure by hormone	2025-01-10	39/18614	0.020760500184933	0.0480942458110058	0.0187971755597505	AGT	1
GO:0007588	BP	GO:0007588	excretion	2025-01-10	39/18614	0.020760500184933	0.0480942458110058	0.0187971755597505	AGT	1
GO:0044060	BP	GO:0044060	regulation of endocrine process	2025-01-10	39/18614	0.020760500184933	0.0480942458110058	0.0187971755597505	AGT	1
GO:0090077	BP	GO:0090077	foam cell differentiation	2025-01-10	39/18614	0.020760500184933	0.0480942458110058	0.0187971755597505	AGT	1
GO:0043434	BP	GO:0043434	response to peptide hormone	2025-02-10	427/18614	0.0209148401890924	0.0483242886474292	0.0188870856001222	AGT/IGFBP1	2
GO:0033674	BP	GO:0033674	positive regulation of kinase activity	2025-02-10	430/18614	0.0211918517661815	0.0485469726100817	0.0189741194951285	AGT/NOX4	2
GO:0001953	BP	GO:0001953	negative regulation of cell-matrix adhesion	2025-01-10	40/18614	0.0212876816114823	0.0485469726100817	0.0189741194951285	CDKN2A	1
GO:0010863	BP	GO:0010863	positive regulation of phospholipase C activity	2025-01-10	40/18614	0.0212876816114823	0.0485469726100817	0.0189741194951285	AGT	1
GO:1901186	BP	GO:1901186	positive regulation of ERBB signaling pathway	2025-01-10	40/18614	0.0212876816114823	0.0485469726100817	0.0189741194951285	AGT	1
GO:1903115	BP	GO:1903115	regulation of actin filament-based movement	2025-01-10	40/18614	0.0212876816114823	0.0485469726100817	0.0189741194951285	GATA4	1
GO:0015711	BP	GO:0015711	organic anion transport	2025-02-10	433/18614	0.0214704370023539	0.0488369007462868	0.0190874351316263	AGT/IL1A	2
GO:0006979	BP	GO:0006979	response to oxidative stress	2025-02-10	434/18614	0.0215636476379866	0.0489221773285589	0.0191207646674382	GATA4/IL1A	2
GO:0014904	BP	GO:0014904	myotube cell development	2025-01-10	41/18614	0.0218146075931708	0.0492370834622209	0.0192438427151229	SIX1	1
GO:0030513	BP	GO:0030513	positive regulation of BMP signaling pathway	2025-01-10	41/18614	0.0218146075931708	0.0492370834622209	0.0192438427151229	GATA4	1
GO:0045936	BP	GO:0045936	negative regulation of phosphate metabolic process	2025-02-10	439/18614	0.0220323096791993	0.0495344502392532	0.0193600656731765	AGT/CDKN2A	2
GO:0010563	BP	GO:0010563	negative regulation of phosphorus metabolic process	2025-02-10	440/18614	0.0221265626463998	0.0495344502392532	0.0193600656731765	AGT/CDKN2A	2
GO:0045429	BP	GO:0045429	positive regulation of nitric oxide biosynthetic process	2025-01-10	42/18614	0.0223412782400276	0.0495344502392532	0.0193600656731765	AGT	1
GO:0046688	BP	GO:0046688	response to copper ion	2025-01-10	42/18614	0.0223412782400276	0.0495344502392532	0.0193600656731765	IL1A	1
GO:0050999	BP	GO:0050999	regulation of nitric-oxide synthase activity	2025-01-10	42/18614	0.0223412782400276	0.0495344502392532	0.0193600656731765	IL1A	1
GO:0085029	BP	GO:0085029	extracellular matrix assembly	2025-01-10	42/18614	0.0223412782400276	0.0495344502392532	0.0193600656731765	AGT	1
GO:1900274	BP	GO:1900274	regulation of phospholipase C activity	2025-01-10	42/18614	0.0223412782400276	0.0495344502392532	0.0193600656731765	AGT	1
GO:0034329	BP	GO:0034329	cell junction assembly	2025-02-10	444/18614	0.022505303941971	0.0497724354182634	0.0194530799021147	AGT/SIX1	2
GO:0006869	BP	GO:0006869	lipid transport	2025-02-10	447/18614	0.0227911709746164	0.0499448632718165	0.0195204716779909	AGT/IL1A	2
GO:0003176	BP	GO:0003176	aortic valve development	2025-01-10	43/18614	0.022867693662039	0.0499448632718165	0.0195204716779909	GATA4	1
GO:0010463	BP	GO:0010463	mesenchymal cell proliferation	2025-01-10	43/18614	0.022867693662039	0.0499448632718165	0.0195204716779909	SIX1	1
GO:0045840	BP	GO:0045840	positive regulation of mitotic nuclear division	2025-01-10	43/18614	0.022867693662039	0.0499448632718165	0.0195204716779909	IL1A	1
GO:0051954	BP	GO:0051954	positive regulation of amine transport	2025-01-10	43/18614	0.022867693662039	0.0499448632718165	0.0195204716779909	AGT	1
GO:0048568	BP	GO:0048568	embryonic organ development	2025-02-10	453/18614	0.0233675418839617	0.0507155649010245	0.0198216930316916	GATA4/SIX1	2
GO:0051955	BP	GO:0051955	regulation of amino acid transport	2025-01-10	44/18614	0.0233938539691514	0.0507155649010245	0.0198216930316916	AGT	1
GO:1904407	BP	GO:1904407	positive regulation of nitric oxide metabolic process	2025-01-10	44/18614	0.0233938539691514	0.0507155649010245	0.0198216930316916	AGT	1
GO:0006816	BP	GO:0006816	calcium ion transport	2025-02-10	455/18614	0.0235610343546927	0.050952187594631	0.0199141747462531	AGT/MYLK	2
GO:0048483	BP	GO:0048483	autonomic nervous system development	2025-01-10	45/18614	0.0239197592712682	0.0513485296825758	0.0200690812570671	SIX1	1
GO:0048701	BP	GO:0048701	embryonic cranial skeleton morphogenesis	2025-01-10	45/18614	0.0239197592712682	0.0513485296825758	0.0200690812570671	SIX1	1
GO:1902622	BP	GO:1902622	regulation of neutrophil migration	2025-01-10	45/18614	0.0239197592712682	0.0513485296825758	0.0200690812570671	IL1A	1
GO:0014911	BP	GO:0014911	positive regulation of smooth muscle cell migration	2025-01-10	46/18614	0.0244454096782524	0.0519686917615147	0.0203114656686894	AGT	1
GO:0046427	BP	GO:0046427	positive regulation of receptor signaling pathway via JAK-STAT	2025-01-10	46/18614	0.0244454096782524	0.0519686917615147	0.0203114656686894	AGT	1
GO:0071827	BP	GO:0071827	plasma lipoprotein particle organization	2025-01-10	46/18614	0.0244454096782524	0.0519686917615147	0.0203114656686894	AGT	1
GO:2001239	BP	GO:2001239	regulation of extrinsic apoptotic signaling pathway in absence of ligand	2025-01-10	46/18614	0.0244454096782524	0.0519686917615147	0.0203114656686894	IL1A	1
GO:0051090	BP	GO:0051090	regulation of DNA-binding transcription factor activity	2025-02-10	465/18614	0.02453870123952	0.0520410137398515	0.0203397320215701	AGT/CDKN2A	2
GO:0007389	BP	GO:0007389	pattern specification process	2025-02-10	467/18614	0.0247362659497837	0.0523335939853256	0.0204540842095865	GATA4/SIX1	2
GO:1903829	BP	GO:1903829	positive regulation of protein localization	2025-02-10	468/18614	0.0248353011129427	0.0524168134066434	0.0204866097237331	BLK/IL1A	2
GO:1905314	BP	GO:1905314	semi-lunar valve development	2025-01-10	47/18614	0.0249708052999249	0.052576419792168	0.0205489903515727	GATA4	1
GO:0003044	BP	GO:0003044	regulation of systemic arterial blood pressure mediated by a chemical signal	2025-01-10	48/18614	0.0254959462460657	0.0530460682560323	0.0207325479576388	AGT	1
GO:0006953	BP	GO:0006953	acute-phase response	2025-01-10	48/18614	0.0254959462460657	0.0530460682560323	0.0207325479576388	IL1A	1
GO:0032309	BP	GO:0032309	icosanoid secretion	2025-01-10	48/18614	0.0254959462460657	0.0530460682560323	0.0207325479576388	IL1A	1
GO:0042311	BP	GO:0042311	vasodilation	2025-01-10	48/18614	0.0254959462460657	0.0530460682560323	0.0207325479576388	AGT	1
GO:0048538	BP	GO:0048538	thymus development	2025-01-10	48/18614	0.0254959462460657	0.0530460682560323	0.0207325479576388	SIX1	1
GO:0031667	BP	GO:0031667	response to nutrient levels	2025-02-10	477/18614	0.0257341712232102	0.0533791846868955	0.0208627433256539	GATA4/IL1A	2
GO:0007528	BP	GO:0007528	neuromuscular junction development	2025-01-10	49/18614	0.0260208326264137	0.0533791846868955	0.0208627433256539	SIX1	1
GO:0071470	BP	GO:0071470	cellular response to osmotic stress	2025-01-10	49/18614	0.0260208326264137	0.0533791846868955	0.0208627433256539	MYLK	1
GO:0071825	BP	GO:0071825	protein-lipid complex subunit organization	2025-01-10	49/18614	0.0260208326264137	0.0533791846868955	0.0208627433256539	AGT	1
GO:0072337	BP	GO:0072337	modified amino acid transport	2025-01-10	49/18614	0.0260208326264137	0.0533791846868955	0.0208627433256539	AGT	1
GO:1904752	BP	GO:1904752	regulation of vascular associated smooth muscle cell migration	2025-01-10	49/18614	0.0260208326264137	0.0533791846868955	0.0208627433256539	AGT	1
GO:0001974	BP	GO:0001974	blood vessel remodeling	2025-01-10	50/18614	0.0265454645506652	0.053826600174328	0.0210376113857223	AGT	1
GO:0048009	BP	GO:0048009	insulin-like growth factor receptor signaling pathway	2025-01-10	50/18614	0.0265454645506652	0.053826600174328	0.0210376113857223	IGFBP1	1
GO:0048546	BP	GO:0048546	digestive tract morphogenesis	2025-01-10	50/18614	0.0265454645506652	0.053826600174328	0.0210376113857223	GATA4	1
GO:0090102	BP	GO:0090102	cochlea development	2025-01-10	50/18614	0.0265454645506652	0.053826600174328	0.0210376113857223	SIX1	1
GO:1904894	BP	GO:1904894	positive regulation of receptor signaling pathway via STAT	2025-01-10	50/18614	0.0265454645506652	0.053826600174328	0.0210376113857223	AGT	1
GO:1904707	BP	GO:1904707	positive regulation of vascular associated smooth muscle cell proliferation	2025-01-10	51/18614	0.027069842128477	0.0545122050201898	0.0213055734763001	AGT	1
GO:1904738	BP	GO:1904738	vascular associated smooth muscle cell migration	2025-01-10	51/18614	0.027069842128477	0.0545122050201898	0.0213055734763001	AGT	1
GO:2001238	BP	GO:2001238	positive regulation of extrinsic apoptotic signaling pathway	2025-01-10	51/18614	0.027069842128477	0.0545122050201898	0.0213055734763001	AGT	1
GO:0019221	BP	GO:0019221	cytokine-mediated signaling pathway	2025-02-10	492/18614	0.0272622486861062	0.0547740374059526	0.0214079081577036	CXCL1/IL1A	2
GO:0003197	BP	GO:0003197	endocardial cushion development	2025-01-10	52/18614	0.027593965469463	0.0550625038231558	0.0215206524953228	GATA4	1
GO:0010656	BP	GO:0010656	negative regulation of muscle cell apoptotic process	2025-01-10	52/18614	0.027593965469463	0.0550625038231558	0.0215206524953228	GATA4	1
GO:0089718	BP	GO:0089718	amino acid import across plasma membrane	2025-01-10	52/18614	0.027593965469463	0.0550625038231558	0.0215206524953228	AGT	1
GO:0010876	BP	GO:0010876	lipid localization	2025-02-10	497/18614	0.0277798487728897	0.0553077261283383	0.0216164952857431	AGT/IL1A	2
GO:0048146	BP	GO:0048146	positive regulation of fibroblast proliferation	2025-01-10	53/18614	0.0281178346831958	0.055727898085431	0.0217807154727857	AGT	1
GO:0050873	BP	GO:0050873	brown fat cell differentiation	2025-01-10	53/18614	0.0281178346831958	0.055727898085431	0.0217807154727857	SIX1	1
GO:0030857	BP	GO:0030857	negative regulation of epithelial cell differentiation	2025-01-10	54/18614	0.0286414498792068	0.0566378220584315	0.0221363505467554	IL1A	1
GO:0010518	BP	GO:0010518	positive regulation of phospholipase activity	2025-01-10	55/18614	0.0291648111669875	0.0574141349879262	0.0224397650234551	AGT	1
GO:1903202	BP	GO:1903202	negative regulation of oxidative stress-induced cell death	2025-01-10	55/18614	0.0291648111669875	0.0574141349879262	0.0224397650234551	GATA4	1
GO:0007187	BP	GO:0007187	G protein-coupled receptor signaling pathway, coupled to cyclic nucleotide second messenger	2025-01-10	56/18614	0.0296879186559864	0.0581830191516877	0.0227402760381851	AGT	1
GO:0060986	BP	GO:0060986	endocrine hormone secretion	2025-01-10	56/18614	0.0296879186559864	0.0581830191516877	0.0227402760381851	AGT	1
GO:0010332	BP	GO:0010332	response to gamma radiation	2025-01-10	57/18614	0.0302107724556112	0.0586837571151032	0.022935984677525	IL1A	1
GO:0032768	BP	GO:0032768	regulation of monooxygenase activity	2025-01-10	57/18614	0.0302107724556112	0.0586837571151032	0.022935984677525	IL1A	1
GO:0048168	BP	GO:0048168	regulation of neuronal synaptic plasticity	2025-01-10	57/18614	0.0302107724556112	0.0586837571151032	0.022935984677525	AGT	1
GO:0050433	BP	GO:0050433	regulation of catecholamine secretion	2025-01-10	57/18614	0.0302107724556112	0.0586837571151032	0.022935984677525	AGT	1
GO:0050432	BP	GO:0050432	catecholamine secretion	2025-01-10	59/18614	0.0312557194241645	0.0603132344053108	0.0235728502771027	AGT	1
GO:0051785	BP	GO:0051785	positive regulation of nuclear division	2025-01-10	59/18614	0.0312557194241645	0.0603132344053108	0.0235728502771027	IL1A	1
GO:1903053	BP	GO:1903053	regulation of extracellular matrix organization	2025-01-10	59/18614	0.0312557194241645	0.0603132344053108	0.0235728502771027	AGT	1
GO:0003179	BP	GO:0003179	heart valve morphogenesis	2025-01-10	60/18614	0.0317778128117021	0.0607863173173735	0.0237577502043685	GATA4	1
GO:0015695	BP	GO:0015695	organic cation transport	2025-01-10	60/18614	0.0317778128117021	0.0607863173173735	0.0237577502043685	AGT	1
GO:0021545	BP	GO:0021545	cranial nerve development	2025-01-10	60/18614	0.0317778128117021	0.0607863173173735	0.0237577502043685	SIX1	1
GO:0043407	BP	GO:0043407	negative regulation of MAP kinase activity	2025-01-10	60/18614	0.0317778128117021	0.0607863173173735	0.0237577502043685	AGT	1
GO:0019229	BP	GO:0019229	regulation of vasoconstriction	2025-01-10	61/18614	0.0322996529470846	0.0615164756779615	0.0240431256096577	AGT	1
GO:1903409	BP	GO:1903409	reactive oxygen species biosynthetic process	2025-01-10	61/18614	0.0322996529470846	0.0615164756779615	0.0240431256096577	NOX4	1
GO:0045428	BP	GO:0045428	regulation of nitric oxide biosynthetic process	2025-01-10	62/18614	0.0328212399395129	0.0622398459328128	0.0243258479488035	AGT	1
GO:0090303	BP	GO:0090303	positive regulation of wound healing	2025-01-10	62/18614	0.0328212399395129	0.0622398459328128	0.0243258479488035	MYLK	1
GO:0032623	BP	GO:0032623	interleukin-2 production	2025-01-10	63/18614	0.0333425738981484	0.0628214160570264	0.0245531490643695	IL1A	1
GO:0032663	BP	GO:0032663	regulation of interleukin-2 production	2025-01-10	63/18614	0.0333425738981484	0.0628214160570264	0.0245531490643695	IL1A	1
GO:0051353	BP	GO:0051353	positive regulation of oxidoreductase activity	2025-01-10	63/18614	0.0333425738981484	0.0628214160570264	0.0245531490643695	AGT	1
GO:0045453	BP	GO:0045453	bone resorption	2025-01-10	64/18614	0.0338636549321097	0.0636665717995554	0.0248834700954982	NOX4	1
GO:0001947	BP	GO:0001947	heart looping	2025-01-10	65/18614	0.034384483150475	0.0640967647688261	0.0250516068992175	GATA4	1
GO:0019226	BP	GO:0019226	transmission of nerve impulse	2025-01-10	65/18614	0.034384483150475	0.0640967647688261	0.0250516068992175	AGT	1
GO:0071715	BP	GO:0071715	icosanoid transport	2025-01-10	65/18614	0.034384483150475	0.0640967647688261	0.0250516068992175	IL1A	1
GO:0080164	BP	GO:0080164	regulation of nitric oxide metabolic process	2025-01-10	65/18614	0.034384483150475	0.0640967647688261	0.0250516068992175	AGT	1
GO:0010517	BP	GO:0010517	regulation of phospholipase activity	2025-01-10	66/18614	0.0349050586622813	0.064792053922797	0.02532335400891	AGT	1
GO:0010812	BP	GO:0010812	negative regulation of cell-substrate adhesion	2025-01-10	66/18614	0.0349050586622813	0.064792053922797	0.02532335400891	CDKN2A	1
GO:0034605	BP	GO:0034605	cellular response to heat	2025-01-10	67/18614	0.0354253815765245	0.0652064675559508	0.0254853236101666	IL1A	1
GO:0038034	BP	GO:0038034	signal transduction in absence of ligand	2025-01-10	67/18614	0.0354253815765245	0.0652064675559508	0.0254853236101666	IL1A	1
GO:0060193	BP	GO:0060193	positive regulation of lipase activity	2025-01-10	67/18614	0.0354253815765245	0.0652064675559508	0.0254853236101666	AGT	1
GO:0097192	BP	GO:0097192	extrinsic apoptotic signaling pathway in absence of ligand	2025-01-10	67/18614	0.0354253815765245	0.0652064675559508	0.0254853236101666	IL1A	1
GO:0035914	BP	GO:0035914	skeletal muscle cell differentiation	2025-01-10	68/18614	0.0359454520021585	0.0657502226206149	0.0256978450717186	SIX1	1
GO:0048645	BP	GO:0048645	animal organ formation	2025-01-10	68/18614	0.0359454520021585	0.0657502226206149	0.0256978450717186	SIX1	1
GO:0048663	BP	GO:0048663	neuron fate commitment	2025-01-10	68/18614	0.0359454520021585	0.0657502226206149	0.0256978450717186	SIX1	1
GO:0010611	BP	GO:0010611	regulation of cardiac muscle hypertrophy	2025-01-10	69/18614	0.0364652700480974	0.06656238482792	0.0260152708954585	AGT	1
GO:0014823	BP	GO:0014823	response to activity	2025-01-10	70/18614	0.036984835823213	0.0670923261421095	0.0262223933848792	AGT	1
GO:0061371	BP	GO:0061371	determination of heart left/right asymmetry	2025-01-10	70/18614	0.036984835823213	0.0670923261421095	0.0262223933848792	GATA4	1
GO:2000379	BP	GO:2000379	positive regulation of reactive oxygen species metabolic process	2025-01-10	70/18614	0.036984835823213	0.0670923261421095	0.0262223933848792	AGT	1
GO:0003143	BP	GO:0003143	embryonic heart tube morphogenesis	2025-01-10	71/18614	0.0375041494363364	0.0676152837887133	0.0264267863746799	GATA4	1
GO:0003208	BP	GO:0003208	cardiac ventricle morphogenesis	2025-01-10	71/18614	0.0375041494363364	0.0676152837887133	0.0264267863746799	GATA4	1
GO:0045600	BP	GO:0045600	positive regulation of fat cell differentiation	2025-01-10	71/18614	0.0375041494363364	0.0676152837887133	0.0264267863746799	SIX1	1
GO:0014743	BP	GO:0014743	regulation of muscle hypertrophy	2025-01-10	72/18614	0.0380232109962588	0.0679926257733508	0.026574266877008	AGT	1
GO:0046626	BP	GO:0046626	regulation of insulin receptor signaling pathway	2025-01-10	72/18614	0.0380232109962588	0.0679926257733508	0.026574266877008	AGT	1
GO:0060411	BP	GO:0060411	cardiac septum morphogenesis	2025-01-10	72/18614	0.0380232109962588	0.0679926257733508	0.026574266877008	GATA4	1
GO:1904888	BP	GO:1904888	cranial skeletal system development	2025-01-10	72/18614	0.0380232109962588	0.0679926257733508	0.026574266877008	SIX1	1
GO:0003170	BP	GO:0003170	heart valve development	2025-01-10	73/18614	0.0385420206117284	0.0682255929376966	0.026665319862953	GATA4	1
GO:0051937	BP	GO:0051937	catecholamine transport	2025-01-10	73/18614	0.0385420206117284	0.0682255929376966	0.026665319862953	AGT	1
GO:0060415	BP	GO:0060415	muscle tissue morphogenesis	2025-01-10	73/18614	0.0385420206117284	0.0682255929376966	0.026665319862953	MYLK	1
GO:0071260	BP	GO:0071260	cellular response to mechanical stimulus	2025-01-10	73/18614	0.0385420206117284	0.0682255929376966	0.026665319862953	AGT	1
GO:1900076	BP	GO:1900076	regulation of cellular response to insulin stimulus	2025-01-10	73/18614	0.0385420206117284	0.0682255929376966	0.026665319862953	AGT	1
GO:0003281	BP	GO:0003281	ventricular septum development	2025-01-10	74/18614	0.0390605783914534	0.0687278313180282	0.0268616149258808	GATA4	1
GO:0051145	BP	GO:0051145	smooth muscle cell differentiation	2025-01-10	74/18614	0.0390605783914534	0.0687278313180282	0.0268616149258808	SIX1	1
GO:2000573	BP	GO:2000573	positive regulation of DNA biosynthetic process	2025-01-10	74/18614	0.0390605783914534	0.0687278313180282	0.0268616149258808	NOX4	1
GO:0042058	BP	GO:0042058	regulation of epidermal growth factor receptor signaling pathway	2025-01-10	75/18614	0.0395788844441012	0.0693617974888639	0.0271093945346717	AGT	1
GO:2000242	BP	GO:2000242	negative regulation of reproductive process	2025-01-10	75/18614	0.0395788844441012	0.0693617974888639	0.0271093945346717	IL1A	1
GO:0050810	BP	GO:0050810	regulation of steroid biosynthetic process	2025-01-10	76/18614	0.0400969388782968	0.0698514133633821	0.02730075621204	IL1A	1
GO:0086003	BP	GO:0086003	cardiac muscle cell contraction	2025-01-10	76/18614	0.0400969388782968	0.0698514133633821	0.02730075621204	GATA4	1
GO:1903036	BP	GO:1903036	positive regulation of response to wounding	2025-01-10	76/18614	0.0400969388782968	0.0698514133633821	0.02730075621204	MYLK	1
GO:0006809	BP	GO:0006809	nitric oxide biosynthetic process	2025-01-10	77/18614	0.0406147418026261	0.0704738009934896	0.0275440104590308	AGT	1
GO:0050853	BP	GO:0050853	B cell receptor signaling pathway	2025-01-10	77/18614	0.0406147418026261	0.0704738009934896	0.0275440104590308	BLK	1
GO:0055117	BP	GO:0055117	regulation of cardiac muscle contraction	2025-01-10	78/18614	0.0411322933256327	0.0712310720708196	0.0278399826101033	GATA4	1
GO:0042310	BP	GO:0042310	vasoconstriction	2025-01-10	79/18614	0.0416495935558199	0.071702633611784	0.0280242879240398	AGT	1
GO:1902475	BP	GO:1902475	L-alpha-amino acid transmembrane transport	2025-01-10	79/18614	0.0416495935558199	0.071702633611784	0.0280242879240398	AGT	1
GO:1903201	BP	GO:1903201	regulation of oxidative stress-induced cell death	2025-01-10	79/18614	0.0416495935558199	0.071702633611784	0.0280242879240398	GATA4	1
GO:0048644	BP	GO:0048644	muscle organ morphogenesis	2025-01-10	80/18614	0.0421666426016488	0.0723092035239212	0.028261359967388	MYLK	1
GO:0071230	BP	GO:0071230	cellular response to amino acid stimulus	2025-01-10	80/18614	0.0421666426016488	0.0723092035239212	0.028261359967388	SIX1	1
GO:0014855	BP	GO:0014855	striated muscle cell proliferation	2025-01-10	81/18614	0.0426834405715412	0.0730527501399866	0.0285519680441621	SIX1	1
GO:0003151	BP	GO:0003151	outflow tract morphogenesis	2025-01-10	82/18614	0.0431999875738764	0.0735069556005107	0.0287294899002116	SIX1	1
GO:0061844	BP	GO:0061844	antimicrobial humoral immune response mediated by antimicrobial peptide	2025-01-10	82/18614	0.0431999875738764	0.0735069556005107	0.0287294899002116	CXCL1	1
GO:1901184	BP	GO:1901184	regulation of ERBB signaling pathway	2025-01-10	82/18614	0.0431999875738764	0.0735069556005107	0.0287294899002116	AGT	1
GO:0007492	BP	GO:0007492	endoderm development	2025-01-10	83/18614	0.0437162837169948	0.0736715875307512	0.0287938347140929	GATA4	1
GO:0014068	BP	GO:0014068	positive regulation of phosphatidylinositol 3-kinase signaling	2025-01-10	83/18614	0.0437162837169948	0.0736715875307512	0.0287938347140929	AGT	1
GO:0031424	BP	GO:0031424	keratinization	2025-01-10	83/18614	0.0437162837169948	0.0736715875307512	0.0287938347140929	IL1A	1
GO:0032024	BP	GO:0032024	positive regulation of insulin secretion	2025-01-10	83/18614	0.0437162837169948	0.0736715875307512	0.0287938347140929	BLK	1
GO:0046209	BP	GO:0046209	nitric oxide metabolic process	2025-01-10	83/18614	0.0437162837169948	0.0736715875307512	0.0287938347140929	AGT	1
GO:2001057	BP	GO:2001057	reactive nitrogen species metabolic process	2025-01-10	84/18614	0.0442323291091934	0.0743984386166126	0.0290779175027164	AGT	1
GO:0035050	BP	GO:0035050	embryonic heart tube development	2025-01-10	85/18614	0.0447481238587295	0.0749839633373848	0.0293067642344892	GATA4	1
GO:0006970	BP	GO:0006970	response to osmotic stress	2025-01-10	86/18614	0.04526366807382	0.0749839633373848	0.0293067642344892	MYLK	1
GO:0008306	BP	GO:0008306	associative learning	2025-01-10	86/18614	0.04526366807382	0.0749839633373848	0.0293067642344892	AGT	1
GO:0015807	BP	GO:0015807	L-amino acid transport	2025-01-10	86/18614	0.04526366807382	0.0749839633373848	0.0293067642344892	AGT	1
GO:0015844	BP	GO:0015844	monoamine transport	2025-01-10	86/18614	0.04526366807382	0.0749839633373848	0.0293067642344892	AGT	1
GO:0033077	BP	GO:0033077	T cell differentiation in thymus	2025-01-10	86/18614	0.04526366807382	0.0749839633373848	0.0293067642344892	IL1A	1
GO:0034103	BP	GO:0034103	regulation of tissue remodeling	2025-01-10	86/18614	0.04526366807382	0.0749839633373848	0.0293067642344892	AGT	1
GO:0061053	BP	GO:0061053	somite development	2025-01-10	86/18614	0.04526366807382	0.0749839633373848	0.0293067642344892	SIX1	1
GO:0010507	BP	GO:0010507	negative regulation of autophagy	2025-01-10	87/18614	0.0457789618626402	0.0749886726033546	0.0293086048060108	GATA4	1
GO:0032092	BP	GO:0032092	positive regulation of protein binding	2025-01-10	87/18614	0.0457789618626402	0.0749886726033546	0.0293086048060108	BLK	1
GO:0032370	BP	GO:0032370	positive regulation of lipid transport	2025-01-10	87/18614	0.0457789618626402	0.0749886726033546	0.0293086048060108	IL1A	1
GO:0046889	BP	GO:0046889	positive regulation of lipid biosynthetic process	2025-01-10	87/18614	0.0457789618626402	0.0749886726033546	0.0293086048060108	IL1A	1
GO:0048145	BP	GO:0048145	regulation of fibroblast proliferation	2025-01-10	87/18614	0.0457789618626402	0.0749886726033546	0.0293086048060108	AGT	1
GO:0097006	BP	GO:0097006	regulation of plasma lipoprotein particle levels	2025-01-10	87/18614	0.0457789618626402	0.0749886726033546	0.0293086048060108	AGT	1
GO:0021675	BP	GO:0021675	nerve development	2025-01-10	88/18614	0.0462940053333246	0.075550439930593	0.029528166187955	SIX1	1
GO:0046849	BP	GO:0046849	bone remodeling	2025-01-10	88/18614	0.0462940053333246	0.075550439930593	0.029528166187955	NOX4	1
GO:0060191	BP	GO:0060191	regulation of lipase activity	2025-01-10	89/18614	0.0468087985939677	0.0761076391953771	0.02974594218642	AGT	1
GO:0071229	BP	GO:0071229	cellular response to acid chemical	2025-01-10	89/18614	0.0468087985939677	0.0761076391953771	0.02974594218642	SIX1	1
GO:0014910	BP	GO:0014910	regulation of smooth muscle cell migration	2025-01-10	90/18614	0.0473233417526215	0.0766603211417006	0.0299619526342098	AGT	1
GO:2000106	BP	GO:2000106	regulation of leukocyte apoptotic process	2025-01-10	90/18614	0.0473233417526215	0.0766603211417006	0.0299619526342098	CDKN2A	1
GO:0070098	BP	GO:0070098	chemokine-mediated signaling pathway	2025-01-10	91/18614	0.0478376349172978	0.0773507245992402	0.0302317902162238	CXCL1	1
GO:0001656	BP	GO:0001656	metanephros development	2025-01-10	92/18614	0.0483516781959693	0.0780381865001122	0.0305004781189744	SIX1	1
GO:0050886	BP	GO:0050886	endocrine process	2025-01-10	93/18614	0.0488654716965651	0.0785785423985057	0.0307116710489304	AGT	1
GO:0051781	BP	GO:0051781	positive regulation of cell division	2025-01-10	93/18614	0.0488654716965651	0.0785785423985057	0.0307116710489304	IL1A	1
GO:0003073	BP	GO:0003073	regulation of systemic arterial blood pressure	2025-01-10	94/18614	0.0493790155269759	0.0791145540742424	0.030921166081049	AGT	1
GO:1900407	BP	GO:1900407	regulation of cellular response to oxidative stress	2025-01-10	94/18614	0.0493790155269759	0.0791145540742424	0.030921166081049	GATA4	1
GO:0014033	BP	GO:0014033	neural crest cell differentiation	2025-01-10	95/18614	0.0498923097950498	0.0793576956522712	0.0310161956391804	SIX1	1
GO:0046330	BP	GO:0046330	positive regulation of JNK cascade	2025-01-10	95/18614	0.0498923097950498	0.0793576956522712	0.0310161956391804	IL1A	1
GO:0048704	BP	GO:0048704	embryonic skeletal system morphogenesis	2025-01-10	95/18614	0.0498923097950498	0.0793576956522712	0.0310161956391804	SIX1	1
GO:1904705	BP	GO:1904705	regulation of vascular associated smooth muscle cell proliferation	2025-01-10	95/18614	0.0498923097950498	0.0793576956522712	0.0310161956391804	AGT	1
GO:0043020	CC	GO:0043020	NADPH oxidase complex	2025-01-10	18/19518	0.00918618719352404	0.105252414082555	0.0679047832790677	NOX4	1
GO:0097038	CC	GO:0097038	perinuclear endoplasmic reticulum	2025-01-10	19/19518	0.009694296841117	0.105252414082555	0.0679047832790677	NOX4	1
GO:0032154	CC	GO:0032154	cleavage furrow	2025-01-10	54/19518	0.0273310692934268	0.105252414082555	0.0679047832790677	MYLK	1
GO:1904724	CC	GO:1904724	tertiary granule lumen	2025-01-10	55/19518	0.0278307964464811	0.105252414082555	0.0679047832790677	CXCL1	1
GO:0035580	CC	GO:0035580	specific granule lumen	2025-01-10	62/19518	0.0313224215453988	0.105252414082555	0.0679047832790677	CXCL1	1
GO:0001725	CC	GO:0001725	stress fiber	2025-01-10	69/19518	0.0348027561768874	0.105252414082555	0.0679047832790677	MYLK	1
GO:0097517	CC	GO:0097517	contractile actin filament bundle	2025-01-10	69/19518	0.0348027561768874	0.105252414082555	0.0679047832790677	MYLK	1
GO:0032153	CC	GO:0032153	cell division site	2025-01-10	73/19518	0.0367864621307369	0.105252414082555	0.0679047832790677	MYLK	1
GO:0042641	CC	GO:0042641	actomyosin	2025-01-10	76/19518	0.0382718328047827	0.105252414082555	0.0679047832790677	MYLK	1
GO:0032432	CC	GO:0032432	actin filament bundle	2025-01-10	78/19518	0.0392609342926807	0.105252414082555	0.0679047832790677	MYLK	1
GO:0031234	CC	GO:0031234	extrinsic component of cytoplasmic side of plasma membrane	2025-01-10	80/19518	0.0402491201578706	0.105252414082555	0.0679047832790677	BLK	1
GO:0000792	CC	GO:0000792	heterochromatin	2025-01-10	81/19518	0.0407428699674406	0.105252414082555	0.0679047832790677	CDKN2A	1
GO:0048018	MF	GO:0048018	receptor ligand activity	2025-03-10	497/18369	0.00204991517009549	0.034062657280984	0.0100061661535326	AGT/CXCL1/IL1A	3
GO:0008083	MF	GO:0008083	growth factor activity	2025-02-10	160/18369	0.00324076520767722	0.034062657280984	0.0100061661535326	AGT/CXCL1	2
GO:0016175	MF	GO:0016175	superoxide-generating NAD(P)H oxidase activity	2025-01-10	10/18369	0.00543196492848674	0.034062657280984	0.0100061661535326	NOX4	1
GO:0070410	MF	GO:0070410	co-SMAD binding	2025-01-10	11/18369	0.00597369815745985	0.034062657280984	0.0100061661535326	GATA4	1
GO:0004861	MF	GO:0004861	cyclin-dependent protein serine/threonine kinase inhibitor activity	2025-01-10	12/18369	0.00651516580199751	0.034062657280984	0.0100061661535326	CDKN2A	1
GO:0005125	MF	GO:0005125	cytokine activity	2025-02-10	235/18369	0.00685405142273616	0.034062657280984	0.0100061661535326	CXCL1/IL1A	2
GO:0031994	MF	GO:0031994	insulin-like growth factor I binding	2025-01-10	13/18369	0.00705636797784193	0.034062657280984	0.0100061661535326	IGFBP1	1
GO:0050664	MF	GO:0050664	oxidoreductase activity, acting on NAD(P)H, oxygen as acceptor	2025-01-10	16/18369	0.00867838284997402	0.034062657280984	0.0100061661535326	NOX4	1
GO:0005126	MF	GO:0005126	cytokine receptor binding	2025-02-10	270/18369	0.00896109420933739	0.034062657280984	0.0100061661535326	CXCL1/IL1A	2
GO:0005149	MF	GO:0005149	interleukin-1 receptor binding	2025-01-10	17/18369	0.00921852430758374	0.034062657280984	0.0100061661535326	IL1A	1
GO:0045236	MF	GO:0045236	CXCR chemokine receptor binding	2025-01-10	18/18369	0.00975840087454771	0.034062657280984	0.0100061661535326	CXCL1	1
GO:0001664	MF	GO:0001664	G protein-coupled receptor binding	2025-02-10	289/18369	0.0102126029045075	0.034062657280984	0.0100061661535326	AGT/CXCL1	2
GO:0005520	MF	GO:0005520	insulin-like growth factor binding	2025-01-10	19/18369	0.010298012666344	0.034062657280984	0.0100061661535326	IGFBP1	1
GO:0061629	MF	GO:0061629	RNA polymerase II-specific DNA-binding transcription factor binding	2025-02-10	348/18369	0.0145648113933982	0.0447347778511517	0.0131411832120886	CDKN2A/GATA4	2
GO:0051059	MF	GO:0051059	NF-kappaB binding	2025-01-10	31/18369	0.0167527436784932	0.0462598777032347	0.0135891929605585	CDKN2A	1
GO:0030291	MF	GO:0030291	protein serine/threonine kinase inhibitor activity	2025-01-10	36/18369	0.019431014210585	0.0462598777032347	0.0135891929605585	CDKN2A	1
GO:0019825	MF	GO:0019825	oxygen binding	2025-01-10	39/18369	0.0210348231626062	0.0462598777032347	0.0135891929605585	NOX4	1
GO:0140299	MF	GO:0140299	small molecule sensor activity	2025-01-10	39/18369	0.0210348231626062	0.0462598777032347	0.0135891929605585	NOX4	1
GO:0001223	MF	GO:0001223	transcription coactivator binding	2025-01-10	43/18369	0.0231695625883578	0.0462598777032347	0.0135891929605585	SIX1	1
GO:0004715	MF	GO:0004715	non-membrane spanning protein tyrosine kinase activity	2025-01-10	43/18369	0.0231695625883578	0.0462598777032347	0.0135891929605585	BLK	1
GO:0001228	MF	GO:0001228	DNA-binding transcription activator activity, RNA polymerase II-specific	2025-02-10	468/18369	0.0254567642676241	0.0462598777032347	0.0135891929605585	GATA4/SIX1	2
GO:0001216	MF	GO:0001216	DNA-binding transcription activator activity	2025-02-10	472/18369	0.025864144722607	0.0462598777032347	0.0135891929605585	GATA4/SIX1	2
GO:0008009	MF	GO:0008009	chemokine activity	2025-01-10	49/18369	0.0263638169358228	0.0462598777032347	0.0135891929605585	CXCL1	1
GO:0140297	MF	GO:0140297	DNA-binding transcription factor binding	2025-02-10	478/18369	0.0264803431098616	0.0462598777032347	0.0135891929605585	CDKN2A/GATA4	2
GO:0016538	MF	GO:0016538	cyclin-dependent protein serine/threonine kinase regulator activity	2025-01-10	50/18369	0.0268952777344388	0.0462598777032347	0.0135891929605585	CDKN2A	1
GO:0005507	MF	GO:0005507	copper ion binding	2025-01-10	62/18369	0.0332524738599632	0.0549944759991699	0.0161550480291319	IL1A	1
GO:0042379	MF	GO:0042379	chemokine receptor binding	2025-01-10	74/18369	0.0395722677008172	0.0630225004124126	0.0185133416144174	CXCL1	1
GO:0046332	MF	GO:0046332	SMAD binding	2025-01-10	77/18369	0.0411463950111532	0.0631891066242711	0.0185622834636782	GATA4	1
GO:0050660	MF	GO:0050660	flavin adenine dinucleotide binding	2025-01-10	85/18369	0.0453327223718255	0.0643290133869606	0.0188971397954352	NOX4	1
GO:0072341	MF	GO:0072341	modified amino acid binding	2025-01-10	85/18369	0.0453327223718255	0.0643290133869606	0.0188971397954352	NOX4	1
GO:0016651	MF	GO:0016651	oxidoreductase activity, acting on NAD(P)H	2025-01-10	87/18369	0.0463767305812972	0.0643290133869606	0.0188971397954352	NOX4	1

## Sheet: KEGG
ID	Description	GeneRatio	BgRatio	pvalue	p.adjust	qvalue	geneID	Count
hsa04933	AGE-RAGE signaling pathway in diabetic complications	2025-03-09	101/9436	9.54222300621335e-05	0.00715666725466001	0.0063280005199099	AGT/IL1A/NOX4	3
hsa04218	Cellular senescence	2025-03-09	157/9436	0.00035266886528504	0.013225082448189	0.0116937571120829	CDKN2A/GATA4/IL1A	3
hsa05323	Rheumatoid arthritis	2025-02-09	95/9436	0.00344845234627747	0.0862113086569368	0.0762289466019231	CXCL1/IL1A	2
hsa04270	Vascular smooth muscle contraction	2025-02-09	134/9436	0.00675045560550615	0.109405460432862	0.0967374597511625	AGT/MYLK	2
hsa04936	Alcoholic liver disease	2025-02-09	144/9436	0.00776106824480136	0.109405460432862	0.0967374597511625	CXCL1/NOX4	2
hsa04934	Cushing syndrome	2025-02-09	155/9436	0.00894758787877446	0.109405460432862	0.0967374597511625	AGT/CDKN2A	2
hsa04022	cGMP-PKG signaling pathway	2025-02-09	166/9436	0.0102111763070672	0.109405460432862	0.0967374597511625	GATA4/MYLK	2
hsa04060	Cytokine-cytokine receptor interaction	2025-02-09	298/9436	0.0309022445267504	0.184314223021951	0.162972576145726	CXCL1/IL1A	2
hsa04614	Renin-angiotensin system	2025-01-09	23/9436	0.0217337126407297	0.184314223021951	0.162972576145726	AGT	1
hsa05219	Bladder cancer	2025-01-09	41/9436	0.0384487542525279	0.184314223021951	0.162972576145726	CDKN2A	1
hsa04940	Type I diabetes mellitus	2025-01-09	44/9436	0.0412097739220272	0.184314223021951	0.162972576145726	IL1A	1
hsa05332	Graft-versus-host disease	2025-01-09	45/9436	0.0421285464981243	0.184314223021951	0.162972576145726	IL1A	1
