# Supplementary material for: Senescence-circadian interplay stratifies patient prognosis and reveals immune remodeling heterogeneity in colorectal cancer
Source: Front Immunol. 2026 Jun 3;17:1804974. doi: 10.3389/fimmu.2026.1804974 (PMC13272428; doi:10.3389/fimmu.2026.1804974)
Supplement: Supplementary Table 5 — Clinicopathological characteristics of the SYSUCC-CRC tissue microarray cohort. [file Table5.xlsx]

## Sheet: Sheet1
Pair_ID	Age	Sex	Histological_grade	Tumor_location(left-sided colon=1; right-sided colon=2)	TNM	KRAS	MMR(p=pMMR; d=dMMR)	BRAF(0=negative;1=positive
SYSUCC-CRC-001	57	male	moderately differentiated	1	4	wild type	p	0
SYSUCC-CRC-002	59	male	moderately differentiated	1	2a	/	p	0
SYSUCC-CRC-003	55	male	moderately differentiated	1	2a	/	p	0
SYSUCC-CRC-004	60	male	poorly differentiated	1	4	/	p	0
SYSUCC-CRC-005	57	male	poorly differentiated	1	4	/	p	0
SYSUCC-CRC-006	41	female	moderately differentiated	1	4	/	p	0
SYSUCC-CRC-007	61	female	moderately differentiated	1	3a	/	p	0
SYSUCC-CRC-008	52	female	moderately differentiated	1	2a	/	p	0
SYSUCC-CRC-009	41	female	moderately differentiated	1	3b	p.G12V	p	0
SYSUCC-CRC-010	49	male	moderately differentiated	1	2a	/	p	0
SYSUCC-CRC-011	56	female	moderately differentiated	1	1	/	p	0
SYSUCC-CRC-012	60	male	moderately differentiated	1	3b	/	p	0
SYSUCC-CRC-013	56	female	moderately differentiated	1	3a	/	p	0
SYSUCC-CRC-014	59	female	moderately differentiated	1	2a	/
SYSUCC-CRC-015	56	female	moderately differentiated	1	2c	/	p	0
SYSUCC-CRC-016	60	male	moderately differentiated	1	2b	/	p	0
SYSUCC-CRC-017	56	male	moderately differentiated	1	2a	/	p	0
SYSUCC-CRC-018	51	male	moderately differentiated	1	1	/	p	0
SYSUCC-CRC-019	53	female	moderately differentiated	1	2b	/	p	0
SYSUCC-CRC-020	46	male	moderately differentiated	1	2b	/	p	0
SYSUCC-CRC-021	52	male	moderately differentiated	1	2a	/	p	0
SYSUCC-CRC-022	54	male	moderately differentiated	1	2a	/	p	0
SYSUCC-CRC-023	42	female	moderately differentiated	1	3a	/	p	0
SYSUCC-CRC-024	43	male	poorly differentiated	1	2a	/	d	0
SYSUCC-CRC-025	48	male	moderately differentiated	1	3b	p.A146P	p	0
SYSUCC-CRC-026	37	female	moderately differentiated	1	4	/	p	0
SYSUCC-CRC-027	57	female	moderately differentiated	1	3b	/	p	0
SYSUCC-CRC-028	59	female	moderately differentiated	1	2a	wild type	p	0
SYSUCC-CRC-029	60	male	moderately differentiated	1	1	/	p	0
SYSUCC-CRC-030	58	male	poorly differentiated	1	2a	/	p	0
SYSUCC-CRC-031	58	female	poorly differentiated	1	3a	/	d	0
SYSUCC-CRC-032	50	male	poorly differentiated	1	2a	/	p	0
SYSUCC-CRC-033	25	female	poorly differentiated	1	1	/	p	1
SYSUCC-CRC-034	33	male	poorly differentiated	1	3a	/	p	0
SYSUCC-CRC-035	61	female	moderately differentiated	1	2a	/	p	0
SYSUCC-CRC-036	47	female	moderately differentiated	1	2b	/	p	0
SYSUCC-CRC-037	59	female	moderately differentiated	1	3c	/	p	0
SYSUCC-CRC-038	60	female	moderately differentiated	1	3c	/	p	0
SYSUCC-CRC-039	61	male	moderately differentiated	1	1	/	p	0
SYSUCC-CRC-040	39	male	moderately differentiated	1	2a	/	d	0
SYSUCC-CRC-041	58	female	moderately differentiated	1	3a	/	p	0
SYSUCC-CRC-042	61	male	moderately differentiated	1	2a	/	p	0
SYSUCC-CRC-043	42	female	poorly differentiated	1	1	/	p	0
SYSUCC-CRC-044	58	male	moderately differentiated	1	2b	/	p	0
SYSUCC-CRC-045	57	female	poorly differentiated	1	2a	/	p	0
SYSUCC-CRC-046	60	male	poorly differentiated	1	3b	/	p	0
SYSUCC-CRC-047	47	female	moderately differentiated	1	2b	/	p	0
SYSUCC-CRC-048	51	male	moderately differentiated	1	2b	/	p	0
SYSUCC-CRC-049	54	female	moderately differentiated	1	4	p.G12D	p	0
SYSUCC-CRC-050	53	male	moderately differentiated	1	2a	/	p	0
SYSUCC-CRC-051	61	female	moderately differentiated	1	2a	/	p	0
SYSUCC-CRC-052	57	male	moderately differentiated	1	3a	/	p	0
SYSUCC-CRC-053	40	female	moderately differentiated	1	3a	wild type	p	0
SYSUCC-CRC-054	56	male	moderately differentiated	1	2a	/	p	0
SYSUCC-CRC-055	47	female	moderately differentiated	1	2a	/	p	0
SYSUCC-CRC-056	61	female	moderately differentiated	1	2a	/	p	0
SYSUCC-CRC-057	27	female	moderately differentiated	1	4	p.G12D	p	0
SYSUCC-CRC-058	58	male	poorly differentiated	1	2a	/	p	0
SYSUCC-CRC-059	47	female	moderately differentiated	1	1	/	d	0
SYSUCC-CRC-060	58	female	moderately differentiated	1	2a	/	p	0
SYSUCC-CRC-061	59	female	moderately differentiated	1	3a	/	p	0
SYSUCC-CRC-062	58	female	moderately differentiated	1	2a	/	p	0
SYSUCC-CRC-063	49	female	poorly differentiated	1	3a	/	p	0
SYSUCC-CRC-064	54	male	moderately differentiated	1	2b	wild type	p	0
SYSUCC-CRC-065	68	male	poorly differentiated	1	4	/	p	0
SYSUCC-CRC-066	85	female	moderately differentiated	1	2a	/	p	0
SYSUCC-CRC-067	75	male	moderately differentiated	1	4	p.G12V	p	0
SYSUCC-CRC-068	70	male	moderately differentiated	1	2a	/	p	0
SYSUCC-CRC-069	63	female	moderately differentiated	1	3a	/	p	0
SYSUCC-CRC-070	68	male	moderately differentiated	1	2a	/	p	0
SYSUCC-CRC-071	83	male	moderately differentiated	2	2b	/	p	0
SYSUCC-CRC-072	68	male	moderately differentiated	2	3a	/	p	0
SYSUCC-CRC-073	65	male	poorly differentiated	2	2b	/	p	0
SYSUCC-CRC-074	76	male	moderately differentiated	2	3a	wild type	p	0
SYSUCC-CRC-075	78	female	moderately differentiated	2	3c	wild type	p	0
SYSUCC-CRC-076	71	female	moderately differentiated	2	3a	/	p	0
SYSUCC-CRC-077	70	male	moderately differentiated	2	3a	/	p	0
SYSUCC-CRC-078	70	male	moderately differentiated	2	2a	/	p	0
SYSUCC-CRC-079	66	male	moderately differentiated	2	2a	/	p	0
SYSUCC-CRC-080	67	male	poorly differentiated	2	1	/	p	0
SYSUCC-CRC-081	65	male	moderately differentiated	2	2a	/	p	0
SYSUCC-CRC-082	69	male	moderately differentiated	2	4	/	p	0
SYSUCC-CRC-083	78	male	moderately differentiated	2	2a	/	p	0
SYSUCC-CRC-084	68	male	moderately differentiated	2	2a	/	p	0
SYSUCC-CRC-085	75	male	moderately differentiated	2	2a	/	d	0
SYSUCC-CRC-086	68	male	moderately differentiated	2	2a	/	p	0
SYSUCC-CRC-087	63	male	moderately differentiated	2	1	/	p	0
SYSUCC-CRC-088	81	male	moderately differentiated	2	2a	/	p	0
SYSUCC-CRC-089	66	male	moderately differentiated	2	2a	/	p	0
SYSUCC-CRC-090	66	male	moderately differentiated	2	1	/	p	0
SYSUCC-CRC-091	79	male	moderately differentiated	2	2a	/	p	0
SYSUCC-CRC-092	65	female	moderately differentiated	2	3b	/	p	0
SYSUCC-CRC-093	71	male	moderately differentiated	2	2a	/	p	0
SYSUCC-CRC-094	65	male	moderately differentiated	2	2a	/
SYSUCC-CRC-095	70	male	moderately differentiated	2	3a	/	p	0
SYSUCC-CRC-096	71	female	moderately differentiated	2	2a	p.G12D	p	0
SYSUCC-CRC-097	72	female	moderately differentiated	2	2a	/	p	0
SYSUCC-CRC-098	65	male	moderately differentiated	2	2a	/	p	0
SYSUCC-CRC-099	63	female	moderately differentiated	2	3a	/	p	0
SYSUCC-CRC-100	70	male	moderately differentiated	2	3a	/	p	0
SYSUCC-CRC-101	70	female	poorly differentiated	2	3a	/	p	0
SYSUCC-CRC-102	73	female	moderately differentiated	2	2a	/	p	0
SYSUCC-CRC-103	83	male	moderately differentiated	2	2a	/	p	0
SYSUCC-CRC-104	70	male	poorly differentiated	2	3b	/	p	0
SYSUCC-CRC-105	67	female	moderately differentiated	2	3b	/	p	0
SYSUCC-CRC-106	67	male	moderately differentiated	2	2a	/	p	0
SYSUCC-CRC-107	67	female	moderately differentiated	2	1	p.G13D	p	0
SYSUCC-CRC-108	78	female	moderately differentiated	2	1	/	p	0
SYSUCC-CRC-109	62	female	moderately differentiated	2	4	wild type
SYSUCC-CRC-110	80	female	moderately differentiated	2	4	/	p	0
SYSUCC-CRC-111	73	male	moderately differentiated	2	2a	/	p	0
SYSUCC-CRC-112	66	female	poorly differentiated	2	2b	/	p	0
SYSUCC-CRC-113	79	female	moderately differentiated	2	3b	/	p	0
SYSUCC-CRC-114	65	male	moderately differentiated	2	3a	/	p	0
SYSUCC-CRC-115	80	female	moderately differentiated		2a	p.G12V	p	0
SYSUCC-CRC-116	64	male	poorly differentiated	2	3b	/	p	0
SYSUCC-CRC-117	71	male	moderately differentiated	1	2a	/	p	0
SYSUCC-CRC-118	64	male	moderately differentiated	2	1	/	p	1
SYSUCC-CRC-119	78	male	moderately differentiated	2	2a	/	p	0
SYSUCC-CRC-120	65	female	poorly differentiated	2	1	/	p	0
