# Supplementary material for: Senescence-circadian interplay stratifies patient prognosis and reveals immune remodeling heterogeneity in colorectal cancer
Source: Front Immunol. 2026 Jun 3;17:1804974. doi: 10.3389/fimmu.2026.1804974 (PMC13272428; doi:10.3389/fimmu.2026.1804974)
Supplement: Supplementary Table 6 — Immunohistochemical scores of NOX4, CXCL1, CDKN2A, and SIX1 in paired colorectal cancer and adjacent non-tumor tissues. [file Table6.xlsx]

## Sheet: Sheet1
Pair_ID	NOX4(T)	NOX4 (ANT)	CDKN2A(T)	CDKN2A (ANT)	CXCL1( T)	CXCL1 (ANT)	SIX1 (T)	SIX1 (ANT)	Representative_image	Representative_marker
SYSUCC-CRC-001	180	0	200	0	180	80	270	120	yes	NOX1
SYSUCC-CRC-002	140	20	160	0	180	80	0	0	no
SYSUCC-CRC-003	180	70	285	0	180	0	270	40	yes	SIX1
SYSUCC-CRC-004	0	80	80	0	10	80	0	0	no
SYSUCC-CRC-005	120	0	270	0	190	180	0	0	no
SYSUCC-CRC-006	120	50	180	0	150	50	5	0	no
SYSUCC-CRC-007	30	0	180	0	90	30	60	0	no
SYSUCC-CRC-008	180	40	225	0	120	20	190	60	no
SYSUCC-CRC-009	150	0	285	0	150	0	240	50	yes	CXCL1
SYSUCC-CRC-010	150	160	80	0	170	80	180	80	no
SYSUCC-CRC-011	180	100	190	0	170	50	285	60	no
SYSUCC-CRC-012	40	50	180	0	160	100	0	0	no
SYSUCC-CRC-013	190	160	270	0	180	80	0	0	no
SYSUCC-CRC-014	170	80	50	0	180	60	160	160	no
SYSUCC-CRC-015	285	10	200	0	90	0	270	30	yes	CDKN2A
SYSUCC-CRC-016	170	150	240	0	270	75	40	0	no
SYSUCC-CRC-017	270	80	270	0	270	60	240	5	no
SYSUCC-CRC-018	170	20	180	0	180	0	0	0	no
SYSUCC-CRC-019	270	40	300	0	240	0	5	0	no
SYSUCC-CRC-020	10	0	20	0	180	0	10	0	no
SYSUCC-CRC-021	160	0	100	0	190	0	0	10	no
SYSUCC-CRC-022	190	5	170	0	90	0	190	60	no
SYSUCC-CRC-023	285	40	140	0	285	0	180	40	no
SYSUCC-CRC-024	270	50	270	0	160	80	255	80	no
SYSUCC-CRC-025	100	80	40	0	160	160	80	50	no
SYSUCC-CRC-026	180	80	300	0	300	180	140	0	no
SYSUCC-CRC-027	300	80	300	0	120	0	270	90	no
SYSUCC-CRC-028	300	50	300	0	270	80	300	80	no
SYSUCC-CRC-029	285	160	270	0	270	120	120	60	no
SYSUCC-CRC-030	60	50	120	0	80	50	80	20	no
SYSUCC-CRC-031	270	100	225	0	270	100	270	80	no
SYSUCC-CRC-032	270	80	160	0	180	100	190	40	no
SYSUCC-CRC-033	190	60	285	0	285	50	255	0	no
SYSUCC-CRC-034	270	160	190	0	285	150	270	60	no
SYSUCC-CRC-035	150	80	225	0	180	0	20	0	no
SYSUCC-CRC-036	160	10	85	0	20	0	0	20	no
SYSUCC-CRC-037	180	0	180	0	190	0	270	30	no
SYSUCC-CRC-038	190	0	190	0	180	80	270	50	no
SYSUCC-CRC-039	190	0	255	0	150	60	285	80	no
SYSUCC-CRC-040	285	0	300	0	255	0	190	0	no
SYSUCC-CRC-041	285	5	160	0	240	0	0	0	no
SYSUCC-CRC-042	270	80	285	0	160	50	210	50	no
SYSUCC-CRC-043	300	200	180	0	180	100	270	120	no
SYSUCC-CRC-044	285	150	255	0	190	90	300	160	no
SYSUCC-CRC-045	100	40	225	0	80	20	160	50	no
SYSUCC-CRC-046	120	0	120	0	180	50	120	60	no
SYSUCC-CRC-047	170	170	225	0	180	160	120	270	no
SYSUCC-CRC-048	190	180	170	0	180	0	0	0	no
SYSUCC-CRC-049	180	50	240	0	180	80	80	160	no
SYSUCC-CRC-050	270	100	285	0	180	5	270	50	no
SYSUCC-CRC-051	190	75	285	0	180	120	180	90	no
SYSUCC-CRC-052	190	160	255	0	300	270	0	0	no
SYSUCC-CRC-053	190	30	80	0	90	15	285	0	no
SYSUCC-CRC-054	80	0	95	0	90	0	90	5	no
SYSUCC-CRC-055	255	120	180	0	150	0	270	20	no
SYSUCC-CRC-056	240	150	270	0	170	90	180	270	no
SYSUCC-CRC-057	100	50	240	0	140	80	0	40	no
SYSUCC-CRC-058	300	60	100	0	225	0	270	160	no
SYSUCC-CRC-059	10	30	200	0	60	60	60	50	no
SYSUCC-CRC-060	270	80	270	0	190	70	270	0	no
SYSUCC-CRC-061	20	0	180	0	180	0	160	0	no
SYSUCC-CRC-062	300	0	270	0	270	50	285	40	no
SYSUCC-CRC-063	210	40	300	0	170	0	90	0	no
SYSUCC-CRC-064	300	100	190	0	285	40	300	10	no
SYSUCC-CRC-065	0	60	0	0	0	80	0	0	no
SYSUCC-CRC-066	285	50	160	0	270	160	190	120	no
SYSUCC-CRC-067	120	0	160	0	255	0	240	10	no
SYSUCC-CRC-068	300	120	285	0	270	0	270	70	no
SYSUCC-CRC-069	170	60	160	0	240	50	190	80	no
SYSUCC-CRC-070	225	100	270	0	0	0	40	0	no
SYSUCC-CRC-071	180	0	240	0	160	0	285	160	no
SYSUCC-CRC-072	150	80	270	0	170	0	255	40	no
SYSUCC-CRC-073	255	100	270	0	190	150	300	180	no
SYSUCC-CRC-074	150	0	170	0	180	80	180	40	no
SYSUCC-CRC-075	190	160	210	0	90	50	160	120	no
SYSUCC-CRC-076	285	50	270	0	285	0	300	120	no
SYSUCC-CRC-077	180	50	270	0	190	80	190	90	no
SYSUCC-CRC-078	180	120	300	0	180	150	140	0	no
SYSUCC-CRC-079	255	100	255	0	270	80	270	10	no
SYSUCC-CRC-080	270	100	240	0	180	50	190	0	no
SYSUCC-CRC-081	80	120	140	0	180	200	0	0	no
SYSUCC-CRC-082	180	50	15	0	80	0	180	50	no
SYSUCC-CRC-083	300	80	285	0	285	80	270	120	no
SYSUCC-CRC-084	270	50	270	0	270	80	270	50	no
SYSUCC-CRC-085	160	100	240	0	150	80	190	60	no
SYSUCC-CRC-086	270	100	170	0	270	160	270	100	no
SYSUCC-CRC-087	300	100	270	0	170	80	240	80	no
SYSUCC-CRC-088	270	0	300	0	285	60	270	60	no
SYSUCC-CRC-089	300	180	285	0	180	80	270	50	no
SYSUCC-CRC-090	180	50	285	0	285	190	180	60	no
SYSUCC-CRC-091	170	100	180	0	180	0	270	60	no
SYSUCC-CRC-092	285	100	180	0	75	50	180	40	no
SYSUCC-CRC-093	255	150	285	0	40	0	180	0	no
SYSUCC-CRC-094	225	0	140	0	5	0	60	0	no
SYSUCC-CRC-095	100	0	180	0	180	0	0	0	no
SYSUCC-CRC-096	300	180	300	0	180	120	285	180	no
SYSUCC-CRC-097	255	100	300	0	190	100	240	180	no
SYSUCC-CRC-098	240	100	190	0	180	90	270	160	no
SYSUCC-CRC-099	255	160	270	0	270	160	285	90	no
SYSUCC-CRC-100	240	120	120	0	20	0	60	60	no
SYSUCC-CRC-101	270	100	180	0	180	150	180	120	no
SYSUCC-CRC-102	285	100	285	0	190	80	300	80	no
SYSUCC-CRC-103	285	140	160	0	95	5	255	80	no
SYSUCC-CRC-104	285	160	270	0	270	180	285	160	no
SYSUCC-CRC-105	180	0	90	0	0	0	160	0	no
SYSUCC-CRC-106	160	0	270	0	120	40	120	0	no
SYSUCC-CRC-107	100	0	160	0	40	0	160	0	no
SYSUCC-CRC-108	270	160	70	0	60	0	60	0	no
SYSUCC-CRC-109	190	160	190	0	10	0	190	50	no
SYSUCC-CRC-110	190	10	240	0	180	50	0	0	no
SYSUCC-CRC-111	285	120	270	0	270	5	190	80	no
SYSUCC-CRC-112	225	0	20	0	180	90	40	0	no
SYSUCC-CRC-113	270	30	240	0	190	90	140	0	no
SYSUCC-CRC-114	180	50	160	0	180	60	140	50	no
SYSUCC-CRC-115	300	100	285	0	270	150	285	80	no
SYSUCC-CRC-116	200	50	285	0	240	90	285	60	no
SYSUCC-CRC-117	300	100	300	0	180	50	285	100	no
SYSUCC-CRC-118	30	20	270	0	40	0	60	0	no
SYSUCC-CRC-119	70	0	180	0	40	0	100	0	no
SYSUCC-CRC-120	80	0	180	0	40	20	20	0	no
