# Supplementary material for: Senescence-circadian interplay stratifies patient prognosis and reveals immune remodeling heterogeneity in colorectal cancer
Source: Front Immunol. 2026 Jun 3;17:1804974. doi: 10.3389/fimmu.2026.1804974 (PMC13272428; doi:10.3389/fimmu.2026.1804974)
Supplement: Supplementary Table 7 — Gene set enrichment analysis results for pathways associated with prognostic SCore groups and individual prognostic genes in CRC. [file Table7.xlsx]

## Sheet: HRG LRG_GSEA
	ID	Description	setSize	enrichmentScore	NES	pvalue	p.adjust	qvalue	rank	leading_edge	core_enrichment
KEGG_SYSTEMIC_LUPUS_ERYTHEMATOSUS	KEGG_SYSTEMIC_LUPUS_ERYTHEMATOSUS	KEGG_SYSTEMIC_LUPUS_ERYTHEMATOSUS	131	-0.607929	-1.87544	4.72043801900378e-06	0.000878001471534703	0.000878001471534703	2543	tags=38%, list=13%, signal=33%	H2BC13/H3C2/H2BC12/C1S/RO60/HLA-DMA/HLA-DQA2/H2AC17/H4C14/H2AC11/C4A/C9/CTSG/H2AC6/H2AC7/C4B/H4C4/H4C3/H3C4/H2BC5/H4C8/C3/HLA-DRB5/H2BC6/GRIN2B/H2BC17/C6/H2BC10/H2AC12/H3C13/H3C10/H4C15/H2AB1/H3C3/C8G/H4C2/C7/H2AC19/H3C12/H2AC18/H4C12/H3C7/H3C11/H2AC14/H4C1/H2AC21/H2AC16/H2BC14/H4C6/H2BC3
KEGG_ECM_RECEPTOR_INTERACTION	KEGG_ECM_RECEPTOR_INTERACTION	KEGG_ECM_RECEPTOR_INTERACTION	83	-0.586753	-1.70499	0.0013919492891058	0.129054239481815	0.129054239481815	3692	tags=53%, list=20%, signal=43%	ITGA4/COL5A3/ITGA9/THBS4/ITGB5/COL6A2/ITGB1/COL4A1/COL4A6/ITGB8/HSPG2/COL3A1/COL4A2/COL11A2/LAMA4/ITGB6/LAMB4/LAMC1/SDC2/VWF/COL5A1/CD36/ITGA1/TNN/COL1A1/GP5/COL1A2/COL5A2/LAMB1/COL6A6/SV2A/THBS2/COL6A3/TNXB/COMP/LAMC3/TNC/ITGA11/GP6/COL11A1/RELN/IBSP/LAMA2/COL2A1
KEGG_NEUROACTIVE_LIGAND_RECEPTOR_INTERACTION	KEGG_NEUROACTIVE_LIGAND_RECEPTOR_INTERACTION	KEGG_NEUROACTIVE_LIGAND_RECEPTOR_INTERACTION	272	-0.449124	-1.48672	0.00208151999164218	0.129054239481815	0.129054239481815	1747	tags=25%, list=9%, signal=23%	CALCRL/UTS2R/SSTR4/NPY4R/MC5R/GABRD/PTGER3/GRID1/GALR1/NMUR1/ADRA2A/BRS3/KISS1R/GABRA3/GLP1R/NTSR2/HTR1A/GRIN2B/CHRNA6/GALR3/ADRA1A/GLRA1/CHRNG/CHRNA1/ADRB3/CHRM3/F2R/HTR6/GRM5/OXTR/HTR2B/TACR1/CHRM2/NPY5R/F2RL2/ADRA1D/GRIA2/GABRA2/GLRA3/GABRG2/GABRB1/HRH3/CHRM4/OPRK1/AVPR2/OPRM1/CCKBR/GRIK2/GABRR1/AVPR1B/GRIA1/PTH2R/NPY2R/GABRG1/CGA/CALCR/CHRNB2/GABRA1/PRSS1/AGTR2/GABRA4/NTSR1/CHRND/CCKAR/LPAR3/…
KEGG_CYSTEINE_AND_METHIONINE_METABOLISM	KEGG_CYSTEINE_AND_METHIONINE_METABOLISM	KEGG_CYSTEINE_AND_METHIONINE_METABOLISM	34	-0.650508	-1.63515	0.0107625614970281	0.500459109611806	0.500459109611806	2704	tags=24%, list=14%, signal=20%	LDHAL6B/CDO1/SDS/LDHAL6A/LDHC/CBS/DNMT3L/BHMT
KEGG_ALDOSTERONE_REGULATED_SODIUM_REABSORPTION	KEGG_ALDOSTERONE_REGULATED_SODIUM_REABSORPTION	KEGG_ALDOSTERONE_REGULATED_SODIUM_REABSORPTION	41	0.521458321948878	1.50103104313353	0.0236944854219623	0.661382462212797	0.661382462212797	2681	tags=34%, list=14%, signal=29%	PRKCG/KCNJ1/INS/SCNN1A/PRKCB/FXYD2/IRS2/PIK3R5/ATP1B1/SCNN1B/HSD11B2/PIK3CD/KRAS/PIK3R2
KEGG_GLYCINE_SERINE_AND_THREONINE_METABOLISM	KEGG_GLYCINE_SERINE_AND_THREONINE_METABOLISM	KEGG_GLYCINE_SERINE_AND_THREONINE_METABOLISM	31	-0.625977	-1.55528	0.0247314599084482	0.661382462212797	0.661382462212797	2383	tags=32%, list=13%, signal=28%	SDS/PSPH/PHGDH/GLDC/PSAT1/AGXT2/DMGDH/MAOB/CBS/BHMT
KEGG_RENIN_ANGIOTENSIN_SYSTEM	KEGG_RENIN_ANGIOTENSIN_SYSTEM	KEGG_RENIN_ANGIOTENSIN_SYSTEM	17	-0.704049	-1.57146	0.0278807172595305	0.661382462212797	0.661382462212797	3183	tags=59%, list=17%, signal=49%	CTSA/ENPEP/AGT/REN/CTSG/CMA1/CPA3/ANPEP/MME/AGTR2
KEGG_STARCH_AND_SUCROSE_METABOLISM	KEGG_STARCH_AND_SUCROSE_METABOLISM	KEGG_STARCH_AND_SUCROSE_METABOLISM	50	0.470773283719129	1.38149046344373	0.0284465575145289	0.661382462212797	0.661382462212797	1808	tags=26%, list=10%, signal=24%	G6PC2/UGT2B4/UGT2B17/UGT1A10/UGT2B7/UGT1A5/UGT1A6/UGT2B15/MGAM/AMY2A/PYGM/GCK/UGT1A1
KEGG_FOCAL_ADHESION	KEGG_FOCAL_ADHESION	KEGG_FOCAL_ADHESION	198	-0.420711	-1.33962	0.0388964602703951	0.803860178921499	0.803860178921499	3692	tags=34%, list=20%, signal=28%	PDGFA/ITGA4/ACTN2/COL5A3/ITGA9/PDGFRA/PRKCA/RASGRF1/THBS4/ITGB5/COL6A2/FLT4/ITGB1/COL4A1/PIK3CG/COL4A6/ITGB8/COL3A1/COL4A2/COL11A2/IGF1/LAMA4/SHC3/ITGB6/LAMB4/VEGFD/LAMC1/FLT1/VWF/BIRC3/AKT3/PDGFB/MYL2/EGFR/MYLK3/KDR/COL5A1/ITGA1/PDGFC/CAV1/TNN/COL1A1/PAK5/COL1A2/COL5A2/LAMB1/CAV3/COL6A6/THBS2/PAK3/COL6A3/TNXB/SHC4/COMP/PDGFRB/LAMC3/HGF/TNC/ITGA11/ERBB2/SHC2/COL11A1/CAV2/RELN/IBSP/LAMA2/COL2A1

## Sheet: SIX1_GSEA
ID	Description	setSize	enrichmentScore	NES	pvalue	p.adjust	qvalue	rank	leading_edge	core_enrichment
KEGG_UBIQUITIN_MEDIATED_PROTEOLYSIS	KEGG_UBIQUITIN_MEDIATED_PROTEOLYSIS	KEGG_UBIQUITIN_MEDIATED_PROTEOLYSIS	133	0.411969944019227	1.82648607059862	1.44078083464923e-08	2.40610399386421e-06	1.72893700157907e-06	8110	tags=75%, list=43%, signal=43%	10401/7325/64750/23291/22954/4214/868/7328/8554/65264/55284/329/7321/867/8945/55585/996/7326/9320/9021/7323/55236/54926/92912/57154/8065/7337/10477/8925/8453/55120/7189/246184/9063/55958/3093/8450/1161/6500/26091/4591/57448/331/1642/8452/9354/9039/7320/8697/51465/10393/26259/55294/8454/7322/23221/25847/51366/9690/7332/10075/29945/140739/10277/64326/89910/11059/5371/7327/7324/9616/10055/51588/2627…
KEGG_FOCAL_ADHESION	KEGG_FOCAL_ADHESION	KEGG_FOCAL_ADHESION	199	0.368500304055378	1.70009798093054	5.29585626584527e-08	4.4220399819808e-06	3.17751375950716e-06	4802	tags=51%, list=25%, signal=39%	2534/858/3915/7424/10000/1290/3910/56034/2321/3685/1282/857/5159/3688/8515/4659/3672/1289/1293/3791/5155/1284/2335/6464/1281/3678/7094/1278/5290/6093/3913/6654/87/399694/7414/3912/50509/3696/1301/3690/1291/3082/394/55742/3676/2324/4638/329/3693/387/3908/23396/2885/5062/595/5906/5599/22801/5293/1277/5908/1399/1398/2889/5063/5156/5295/1793/5604/7058/1292/673/8503/2316/7450/5594/6655/2932/5728/5500/…
KEGG_PROSTATE_CANCER	KEGG_PROSTATE_CANCER	KEGG_PROSTATE_CANCER	89	0.412717654418061	1.76059367172919	3.11268470719906e-06	0.000173272782034081	0.000124507388287962	7725	tags=71%, list=41%, signal=42%	10000/56034/2260/5159/5155/1385/5290/6654/51176/3845/7184/3320/83439/2033/2885/595/64764/5293/4790/5156/5295/5604/367/10488/673/8503/4792/5594/6655/2932/5728/1387/4824/5970/8517/1027/1147/80310/5894/23533/1871/5294/3480/5291/3326/2308/5925/1499/1017/2475/1956/6934/5170/4193/207/468/596/3479/7039/842/3551/9134/4893
KEGG_REGULATION_OF_ACTIN_CYTOSKELETON	KEGG_REGULATION_OF_ACTIN_CYTOSKELETON	KEGG_REGULATION_OF_ACTIN_CYTOSKELETON	212	0.3293074690662	1.52731744527029	9.9341925990159e-06	0.000414752541008914	0.000298025777970477	5172	tags=47%, list=27%, signal=34%	4478/5305/1073/56034/22808/4628/3685/2260/2246/5159/3688/8515/2149/4659/3672/54434/8394/5155/26230/2335/2768/10152/3678/9459/5290/6093/6654/87/7414/8936/3696/3690/3676/2257/4638/2247/3845/3693/200576/2252/387/8396/10109/324/10672/5962/23396/23365/55740/5062/10787/22801/5293/1399/1398/7074/5063/4627/5156/3684/5295/1793/5604/2259/673/23191/8503/3687/2255/5594/8826/6655/3984/79837/5500/3679/10092/57…
KEGG_PROTEIN_EXPORT	KEGG_PROTEIN_EXPORT	KEGG_PROTEIN_EXPORT	23	0.588046134356307	2.06818601292394	1.64011250185678e-05	0.000547797575620165	0.000393627000445628	5805	tags=87%, list=31%, signal=60%	7095/6729/3309/11231/23478/60559/6731/29927/6730/6728/6734/55176/9789/6726/90701/10952/6727/23480/5018/58477
KEGG_NEUROTROPHIN_SIGNALING_PATHWAY	KEGG_NEUROTROPHIN_SIGNALING_PATHWAY	KEGG_NEUROTROPHIN_SIGNALING_PATHWAY	126	0.372318281897754	1.64328689136309	2.10834872570101e-05	0.000549626112913222	0.000394940919458603	8131	tags=71%, list=43%, signal=41%	10000/6464/4215/10818/5290/6654/399694/4214/10019/7532/3845/387/9500/57498/6196/7533/2885/5600/5906/5599/5293/4790/5908/1399/1398/2889/5781/5295/5604/7189/673/8503/4792/5594/5663/25/6655/801/10971/2932/4217/5602/817/3667/9261/5336/5970/998/8767/814/4794/5601/5894/805/23533/5294/5291/2309/5609/7534/627/2549/5598/1432/5170/51135/11108/4803/397/818/207/468/596/7531/11213/5879/815/5580/4916/27018/627…
KEGG_SPLICEOSOME	KEGG_SPLICEOSOME	KEGG_SPLICEOSOME	126	0.371062478879081	1.63774420184433	2.30382203017518e-05	0.000549626112913222	0.000394940919458603	10325	tags=87%, list=55%, signal=40%	22938/10569/11017/9939/58517/1655/988/3183/23451/10285/3190/3192/55696/11325/22985/153527/9879/55119/1665/9128/25949/51729/55660/10992/5356/10772/84991/6434/8559/27316/10291/9129/51362/29896/9416/1659/51639/6426/3178/9716/23350/57187/9984/10713/6634/55110/10594/51503/220988/10286/4686/6428/6429/11157/10946/4670/23020/10929/10262/8449/10915/6430/3305/57461/6432/22916/51340/23450/84950/3312/6635/88…
KEGG_PATHWAYS_IN_CANCER	KEGG_PATHWAYS_IN_CANCER	KEGG_PATHWAYS_IN_CANCER	325	0.295390289711963	1.4052185925604	4.51814659522444e-05	0.000943163101753101	0.000677721989283666	7760	tags=57%, list=41%, signal=34%	10401/3915/7424/10000/3910/8322/2113/4286/7042/3685/1282/2260/5915/2246/8321/7046/5159/3688/7043/3091/861/5155/1284/405/2335/862/4149/6772/5290/3913/6654/2737/3912/868/51684/8554/51176/3082/2257/2247/329/3845/7472/867/7175/2252/387/324/3908/2034/2735/7184/4791/2736/1021/3320/4087/83439/2535/8323/2033/8031/2885/3716/595/4313/5599/5293/4790/1399/1398/83593/2956/7048/8453/5899/5156/5295/5604/836/109…
KEGG_LEUKOCYTE_TRANSENDOTHELIAL_MIGRATION	KEGG_LEUKOCYTE_TRANSENDOTHELIAL_MIGRATION	KEGG_LEUKOCYTE_TRANSENDOTHELIAL_MIGRATION	114	0.366695689115746	1.60452	5.8095838185476e-05	0.00107800055299717	0.000774611175806347	8380	tags=66%, list=44%, signal=37%	4478/2771/3688/5175/7412/5290/6093/5010/87/83700/7414/1003/90952/6387/394/3676/58494/7070/387/7852/5600/5906/4313/5293/5908/83593/5781/4688/3684/5295/3383/1536/8503/4267/2773/5336/5747/2770/998/10627/10398/23533/5294/5291/3689/7294/50848/1495/4318/1499/3683/1432/2909/103910/5829/4301/7408/9475/29119/5578/5879/3702/7430/399/11069/6494/5579/7410/7409/9564/6300/5880/81/10411/88
KEGG_RENAL_CELL_CARCINOMA	KEGG_RENAL_CELL_CARCINOMA	KEGG_RENAL_CELL_CARCINOMA	71	0.407390764754579	1.69247967676772	6.48640838088012e-05	0.00108323019960698	0.000778369005705615	4771	tags=55%, list=25%, signal=41%	7424/10000/2113/7042/7043/3091/5155/405/5290/6654/3082/3845/2034/2033/2885/5062/5906/5293/201163/5908/1399/1398/2889/5781/5063/8453/5295/5604/673/8503/5594/6655/1387/998/9915/5894/23533/5294/5291
KEGG_PANCREATIC_CANCER	KEGG_PANCREATIC_CANCER	KEGG_PANCREATIC_CANCER	70	0.406596905698674	1.68594519616993	7.61445307943226e-05	0.00115601242205926	0.000830667608665338	5559	tags=60%, list=29%, signal=43%	7424/10000/7042/7046/7043/9459/6772/5290/3845/1021/4087/3716/595/5599/5293/4790/7048/5899/5295/5604/10928/673/8503/5594/5602/5970/8517/4089/6774/998/1147/5898/5601/5894/23533/1871/5294/5291/5337/5925/1956/4088
KEGG_CHRONIC_MYELOID_LEUKEMIA	KEGG_CHRONIC_MYELOID_LEUKEMIA	KEGG_CHRONIC_MYELOID_LEUKEMIA	73	0.411882981155211	1.71681315089583	9.08091568466642e-05	0.00126376076611608	0.000908091568466642	6485	tags=66%, list=34%, signal=43%	10000/7042/7046/7043/861/6464/5290/6654/399694/868/3845/867/1021/2885/595/5293/4790/1399/1398/5781/7048/5295/5604/673/8503/4792/5594/25/6655/9846/6777/5970/8517/4089/1027/1147/5894/23533/1871/5294/5291/1488/5925/4088/3066/4193/207/7040
KEGG_ECM_RECEPTOR_INTERACTION	KEGG_ECM_RECEPTOR_INTERACTION	KEGG_ECM_RECEPTOR_INTERACTION	83	0.379564408901253	1.60646440924823	0.000371389785067097	0.00477093031586193	0.00342821340061935	9860	tags=82%, list=52%, signal=39%	3915/1290/3910/6383/3685/1282/3688/8515/3672/1289/1293/1284/2335/1281/3678/1278/3913/3912/50509/3696/1301/3690/1291/3676/3693/9900/3908/9672/22801/1277/7058/1292/7450/3339/1605/9899/3679/960/7148/131873/3371/63923/3918/961/7057/7059/948/3673/3381/2811/375790/1311/6696/22798/3911/6385/3914/5649/8516/3161/1302/1286/7060/7448/3655/6382/7143/3680
KEGG_RNA_DEGRADATION	KEGG_RNA_DEGRADATION	KEGG_RNA_DEGRADATION	54	0.407900042258799	1.64856957258475	0.000462989879259286	0.00552280784545006	0.00396848467936531	9297	tags=81%, list=49%, signal=42%	64895/1656/57472/54464/246175/167227/4848/4850/9337/10914/23517/84186/10438/5073/5393/55802/2026/11044/196513/9125/22894/11157/25904/28960/118460/22803/10200/87178/219988/80153/3313/51691/27257/51013/29883/5394/4849/23019/51010/3329/23658/23404/27258/23644
KEGG_SMALL_CELL_LUNG_CANCER	KEGG_SMALL_CELL_LUNG_CANCER	KEGG_SMALL_CELL_LUNG_CANCER	84	0.36226759483945	1.53653325412033	0.000801400046680862	0.0083646129872315	0.00601050035010647	9594	tags=77%, list=51%, signal=38%	10401/3915/10000/3910/3685/1282/5915/3688/1284/2335/4149/5290/3913/3912/8554/329/3908/1021/595/5293/4790/5295/7189/9063/8503/4792/5728/7185/331/5970/8517/5747/7187/1027/1147/23533/1871/5294/5291/3918/1030/5925/1017/51588/3673/7186/330/6257/207/596/317/6502/842/3551/9134/22798/3911/3914/7188/598/1286/54205/6256/208/3655
KEGG_FC_GAMMA_R_MEDIATED_PHAGOCYTOSIS	KEGG_FC_GAMMA_R_MEDIATED_PHAGOCYTOSIS	KEGG_FC_GAMMA_R_MEDIATED_PHAGOCYTOSIS	95	0.355800746894601	1.5293686647358	0.000764765024259939	0.0083646129872315	0.00601050035010647	9875	tags=78%, list=52%, signal=37%	10000/1073/8394/5290/50807/8936/2212/8613/2209/6198/200576/8396/10109/2214/23396/5338/5293/1399/1398/382/10059/5295/5604/4082/4067/8503/5594/9846/3984/1794/5336/10092/8611/273/7454/998/8853/5894/3985/23533/5788/3055/5294/8877/5291/10163/10094/2934/5337/4651/2213/5058/207/7408/8976/5578/5879/5580/5581/5579/7410/6850/7409/5880/55616/1072/10093/81873/26052/5335/208/1785/1759/65108
KEGG_ADHERENS_JUNCTION	KEGG_ADHERENS_JUNCTION	KEGG_ADHERENS_JUNCTION	73	0.381445074619624	1.58994168347207	0.000929622754817741	0.00913217647379781	0.00656204297518406	7054	tags=67%, list=37%, signal=42%	2534/5797/2260/6591/7046/87/7414/2241/8936/51176/5795/7082/387/4087/83439/2033/6885/7048/5594/8826/56288/1387/6615/4089/5777/7454/998/7525/3480/10163/10580/51701/1495/3643/1499/1956/4088/6934/5770/52/9855/5787/117178/4008/4301/8976/1457/29119/5879
KEGG_COLORECTAL_CANCER	KEGG_COLORECTAL_CANCER	KEGG_COLORECTAL_CANCER	62	0.38404242724219	1.56975010132093	0.00118733244766263	0.0110158065977589	0.00791554965108424	6621	tags=63%, list=35%, signal=41%	10000/7042/7046/7043/5290/51176/3845/387/324/4087/83439/595/5599/5293/2956/7048/5295/5604/836/673/8503/26060/5594/2932/5602/4089/4437/5601/5894/23533/5294/5291/1499/4088/6934/207/7040/596/4436
KEGG_APOPTOSIS	KEGG_APOPTOSIS	KEGG_APOPTOSIS	87	0.347491265520891	1.47973585020449	0.00170275482641135	0.014966318737405	0.0107542410089138	10615	tags=82%, list=56%, signal=36%	3554/10000/3556/5573/5290/5530/5532/329/8837/472/5293/4790/8737/5534/5295/836/8503/4792/5566/331/5970/8517/3563/1147/841/23533/5294/5291/9941/8743/1439/824/5533/4615/51135/4803/7186/330/207/5577/596/317/11213/7132/9020/5613/23052/842/3551/1676/840/8795/355/4914/7124/5576/598/54205/823/8793/3656/208/356/8797/9131/11261/3654/5567/581/8717/1677
KEGG_ACUTE_MYELOID_LEUKEMIA	KEGG_ACUTE_MYELOID_LEUKEMIA	KEGG_ACUTE_MYELOID_LEUKEMIA	57	0.393675858047333	1.5982702250321	0.00209041115341923	0.0174549331310506	0.0125424669205154	5625	tags=58%, list=30%, signal=41%	10000/861/862/5290/6654/51176/3845/6198/83439/2885/595/5293/4790/5295/5604/673/8503/5594/6655/6777/5970/8517/6774/1147/5894/6688/23533/5294/5291/5371/2475/5292/6934
KEGG_NOD_LIKE_RECEPTOR_SIGNALING_PATHWAY	KEGG_NOD_LIKE_RECEPTOR_SIGNALING_PATHWAY	KEGG_NOD_LIKE_RECEPTOR_SIGNALING_PATHWAY	62	0.37233953817874	1.52191525290323	0.00238639132654291	0.0181148796151212	0.0130166799629613	7178	tags=61%, list=38%, signal=38%	58484/22900/329/7184/84674/3320/23118/114548/5600/5599/4790/6885/55914/7128/7189/6347/4792/22861/5594/5602/331/5970/8517/1147/8767/841/5601/9051/4671/3326/1432/10910/330/257397/6352/6354/10454/10392
KEGG_LYSOSOME	KEGG_LYSOSOME	KEGG_LYSOSOME	120	0.327154414638239	1.43776797510748	0.00234939375828211	0.0181148796151212	0.0130166799629613	9249	tags=71%, list=49%, signal=36%	411/1519/2760/1514/2799/5660/8905/4126/1508/3988/5538/1513/10947/9741/79158/950/967/4074/53/23431/8546/1176/4864/5641/1200/8907/1075/4125/27074/11154/1213/10577/1497/3423/26985/9583/1777/23062/164/427/3920/138050/4668/1522/6556/22901/130340/51606/256471/1509/23545/3482/26503/7805/23659/8943/3074/9374/162/1203/175/1520/6272/245972/8763/2720/10239/537/2548/57192/2717/54/6609/8218/2588/26088/84572/2…
KEGG_MAPK_SIGNALING_PATHWAY	KEGG_MAPK_SIGNALING_PATHWAY	KEGG_MAPK_SIGNALING_PATHWAY	268	0.279765217140161	1.31684459388957	0.00260837696028983	0.0189390848855827	0.0136089232710774	8600	tags=59%, list=45%, signal=32%	3554/10000/781/22808/7042/2260/2246/7046/5159/7043/7786/5155/25780/9448/4215/2768/4149/4208/5530/6654/1386/4776/57551/6788/4214/10746/5532/2005/2257/2247/3845/2252/6416/4791/6196/23118/5322/11221/2885/5494/5062/5600/4616/5906/5599/8491/1845/4790/6885/5908/1399/1398/1849/9693/5534/7048/5156/5604/836/2259/7189/673/2316/2255/5594/5921/6655/4763/1647/4217/5602/5566/51347/9261/51776/5970/8517/10125/59…
KEGG_GLIOMA	KEGG_GLIOMA	KEGG_GLIOMA	65	0.364216409984954	1.4981560764122	0.00286736059765489	0.0199520508253486	0.0143368029882744	8474	tags=69%, list=45%, signal=38%	10000/5159/5155/6464/5290/6654/399694/3845/1021/2885/595/5293/5156/5295/5604/673/8503/5594/6655/801/5728/817/5336/5894/805/23533/1871/5294/3480/5291/5925/2475/1956/4193/818/207/3479/5578/7039/815/4893/5579/808/5154/53358
KEGG_B_CELL_RECEPTOR_SIGNALING_PATHWAY	KEGG_B_CELL_RECEPTOR_SIGNALING_PATHWAY	KEGG_B_CELL_RECEPTOR_SIGNALING_PATHWAY	75	0.36295895574641	1.5178342759798	0.00320034002961065	0.0213782713977991	0.0153616321421311	8239	tags=68%, list=44%, signal=39%	10000/25780/5290/5530/6654/4776/5532/3845/10892/2885/5293/4790/4772/5534/5295/5604/118788/4067/8503/4792/11025/5594/6655/2932/10725/5336/5970/8517/5777/1147/971/4794/5894/23533/695/5294/5291/5533/2213/975/207/4775/5879/3551/4893/5579/7410/6850/7409/5880/8915
KEGG_MELANOMA	KEGG_MELANOMA	KEGG_MELANOMA	71	0.354349261269369	1.47212203874418	0.00342232654129544	0.0219818666306284	0.0157953532675174	4771	tags=45%, list=25%, signal=34%	10000/4286/56034/2260/2246/5159/5155/5290/3082/2257/2247/3845/2252/1021/595/5293/5156/5295/5604/2259/673/8503/2255/5594/5728/80310/5894/23533/1871/5294/3480/5291
KEGG_BASAL_TRANSCRIPTION_FACTORS	KEGG_BASAL_TRANSCRIPTION_FACTORS	KEGG_BASAL_TRANSCRIPTION_FACTORS	36	0.416080183219655	1.58353897453614	0.00482042939799494	0.0298152484987095	0.0214241306577553	6470	tags=61%, list=34%, signal=40%	11037/2957/2960/6873/2959/6879/6884/6883/2965/2967/6872/6877/27097/2969/9519/728340/51616/6878/2962/6908/6875/6882
KEGG_TGF_BETA_SIGNALING_PATHWAY	KEGG_TGF_BETA_SIGNALING_PATHWAY	KEGG_TGF_BETA_SIGNALING_PATHWAY	85	0.331944950902964	1.40928032472344	0.00628356578790411	0.037476981663571	0.0269295676624462	10622	tags=78%, list=56%, signal=34%	90/7042/3624/7046/64750/7043/659/658/6093/4090/9765/6198/4052/387/1634/4087/2033/10468/4086/57154/657/7048/6667/7058/9372/5594/6500/8646/5515/1387/4089/5516/4092/8454/92/5934/353500/1030/7057/4088/93/7059/392255/7040/9475/5519/3400/3625/654/9978/9241/1311/151449/3398/7124/7027/4093/7060/656/5933/1874/1875/3458/8200/652/5518
KEGG_TOLL_LIKE_RECEPTOR_SIGNALING_PATHWAY	KEGG_TOLL_LIKE_RECEPTOR_SIGNALING_PATHWAY	KEGG_TOLL_LIKE_RECEPTOR_SIGNALING_PATHWAY	102	0.322596945101712	1.39421627945687	0.00680409202256532	0.0391821850954623	0.0281548635416496	8745	tags=63%, list=46%, signal=34%	10000/10333/7097/6772/5290/23643/1513/29110/6416/23118/3454/5600/5599/942/5293/7096/4790/6885/8737/5295/5604/7189/8503/4792/5594/7100/5602/5970/8517/7187/1147/841/5601/1326/23533/941/51284/5294/5291/929/5609/4615/6351/1432/51135/7099/207/114609/6352/5879/3663/10454/148022/3551/7098/54472/6696/4283/6300/3665/51311/5606/7124/3661
KEGG_OOCYTE_MEIOSIS	KEGG_OOCYTE_MEIOSIS	KEGG_OOCYTE_MEIOSIS	112	0.311984643159017	1.36116536253188	0.00754770160033341	0.0420155389085226	0.0301908064013336	10622	tags=74%, list=56%, signal=33%	23291/3708/5530/5529/5532/7532/8945/996/5527/6196/7533/9748/9126/5534/5604/246184/367/5594/3709/6500/801/10971/5241/5500/5515/5566/817/5516/8697/10393/8454/805/25847/5501/3480/5526/108/29945/7534/26271/196883/5533/1017/115/5528/64506/64682/5525/818/7531/8243/5519/3479/699/51433/286151/5613/815/51434/9134/9978/6197/808/7529/6300/151648/983/113/107/10459/9232/245711/8881/9700/29882/4085/995/112/107…
KEGG_T_CELL_RECEPTOR_SIGNALING_PATHWAY	KEGG_T_CELL_RECEPTOR_SIGNALING_PATHWAY	KEGG_T_CELL_RECEPTOR_SIGNALING_PATHWAY	109	0.316119956643717	1.3766856975797	0.00889279591382428	0.0479063521809243	0.0344237261180295	10488	tags=77%, list=55%, signal=35%	2534/10000/5290/5530/6654/4776/868/5532/3845/3937/867/387/10892/2885/5062/5600/4690/5293/4790/6885/4772/5534/5063/5295/5604/8503/4792/5594/6655/2932/10725/920/1739/5970/8517/10125/5777/998/1147/4794/5601/5894/1326/23533/5788/940/5294/5291/7006/5609/5533/1432/1493/5170/5058/207/4775/3932/3702/9020/3586/3551/4893/7410/7409/6300/8915/7124/29851/5588/917/5133/8440/926/5335/208/925/919/9402/4773/11261…

## Sheet: NOX4_GSEA
ID	Description	setSize	enrichmentScore	NES	pvalue	p.adjust	qvalue	rank	leading_edge	core_enrichment
KEGG_FOCAL_ADHESION	KEGG_FOCAL_ADHESION	KEGG_FOCAL_ADHESION	199	0.467802875471771	1.9446782752574	5.74853635709911e-15	9.88748253421047e-13	6.89824362851893e-13	5405	tags=61%, list=29%, signal=44%	1301/1290/7424/1281/1278/10000/1293/5159/7058/56034/22801/3678/1289/2335/1277/3910/4638/1292/1291/10398/1284/1282/857/3371/1311/3685/3690/399694/50509/2324/6696/2321/7057/5155/2316/3791/3676/3688/858/3908/3672/3913/3915/23533/8515/55742/5156/7148/7060/3082/64098/3693/5063/2534/7414/5294/3381/7094/5290/87/63923/5293/5602/7450/131873/5649/4659/3479/5228/6464/329/6093/6654/5579/2318/3912/2889/1793/5…
KEGG_ECM_RECEPTOR_INTERACTION	KEGG_ECM_RECEPTOR_INTERACTION	KEGG_ECM_RECEPTOR_INTERACTION	83	0.573227195876255	2.20488686836293	2.32470618523629e-13	1.99924731930321e-11	1.39482371114177e-11	1670	tags=51%, list=9%, signal=46%	1301/1290/6383/1281/1278/1293/7058/22801/3678/1289/2335/1277/3910/1292/1291/9899/1284/1282/3371/1311/3685/3690/50509/6696/7057/9900/3676/3688/3908/3672/3913/3915/8515/7148/7060/3693/3381/63923/7450/131873/5649/948
KEGG_COMPLEMENT_AND_COAGULATION_CASCADES	KEGG_COMPLEMENT_AND_COAGULATION_CASCADES	KEGG_COMPLEMENT_AND_COAGULATION_CASCADES	69	0.528809225203278	1.99151290489199	1.20765649278997e-08	6.92389722532915e-07	4.83062597115987e-07	2369	tags=36%, list=13%, signal=32%	716/3075/710/715/2149/7056/2/5054/728/719/718/5328/7035/712/966/5327/7450/2157/2162/721/713/1378/714/720/5329
KEGG_CELL_ADHESION_MOLECULES_CAMS	KEGG_CELL_ADHESION_MOLECULES_CAMS	KEGG_CELL_ADHESION_MOLECULES_CAMS	130	0.444392949694951	1.77950910478984	4.20017188452295e-08	1.44485912827589e-06	1.00804125228551e-06	3931	tags=48%, list=21%, signal=39%	6383/1462/1000/4685/83700/5175/7412/1272/58494/5797/942/3684/947/3685/80380/57502/57555/90952/1003/3676/3688/8506/3689/3383/5010/6401/920/23705/3117/5788/257194/3111/941/10666/6614/940/3115/6402/6404/6403/3683/6693/80381/3122/3113/3133/3109/958/29126/9672/57863/1493/3123/4267/29851/214/9019/3384/54413/2734/22871/3108/3696
KEGG_PATHWAYS_IN_CANCER	KEGG_PATHWAYS_IN_CANCER	KEGG_PATHWAYS_IN_CANCER	325	0.358586181146176	1.5319682196637	3.93929510894821e-08	1.44485912827589e-06	1.00804125228551e-06	5164	tags=46%, list=27%, signal=34%	7424/4286/10000/2737/5159/7043/4313/2252/2246/2335/862/2255/3910/2260/5915/7472/8322/2736/2259/1284/1282/2735/8321/3685/2113/5155/7042/7046/2250/3688/3908/3913/3915/23533/6688/2247/4318/5156/367/3082/7040/1436/2257/5294/5290/1030/83593/5293/6772/5602/861/7484/3091/83439/2308/3479/10401/5228/1438/4914/329/868/5336/867/4149/51176/6654/7185/5579/405/7704/8325/1441/3912/7483/5899/29119/8643/8900/9915…
KEGG_REGULATION_OF_ACTIN_CYTOSKELETON	KEGG_REGULATION_OF_ACTIN_CYTOSKELETON	KEGG_REGULATION_OF_ACTIN_CYTOSKELETON	212	0.386973379762797	1.61625414417514	5.08715429338047e-08	1.4583175641024e-06	1.01743085867609e-06	4840	tags=47%, list=26%, signal=35%	22808/5159/56034/22801/3678/2252/2246/2335/4478/2255/2260/4638/2149/2259/10398/3684/9459/3687/3685/1073/3690/4628/5155/5305/2250/3676/3688/5962/3689/3672/3071/23533/8515/2247/5156/929/2768/7074/3693/5063/2257/54434/7414/5294/7454/5290/87/5293/4659/10152/6093/3683/10109/6654/10672/4627/26230/200576/1793/23365/387/8396/8936/324/7409/10787/3679/88/5594/6655/5062/55740/2934/8394/8826/23396/80310/1398…
KEGG_CHEMOKINE_SIGNALING_PATHWAY	KEGG_CHEMOKINE_SIGNALING_PATHWAY	KEGG_CHEMOKINE_SIGNALING_PATHWAY	186	0.400433484958148	1.65684067659929	6.44937479677294e-08	1.58470352149278e-06	1.10560710801822e-06	5308	tags=52%, list=28%, signal=38%	59345/10000/2791/6347/108/1230/399694/2268/54331/3055/2771/6387/23533/1794/6354/1237/6773/7074/6366/10681/5294/1234/9844/7454/6362/57580/5290/5293/6772/2793/6355/7852/6464/6093/3718/6351/729230/6654/5579/653361/3717/26230/4283/5906/5330/387/10235/4792/2869/3702/2868/5908/7409/3627/409/2885/6777/5594/6655/8517/2773/6774/1147/1524/1398/4790/5604/9560/115/196883/5970/6368/673/10344/8976/1399/6376/12…
KEGG_NOD_LIKE_RECEPTOR_SIGNALING_PATHWAY	KEGG_NOD_LIKE_RECEPTOR_SIGNALING_PATHWAY	KEGG_NOD_LIKE_RECEPTOR_SIGNALING_PATHWAY	62	0.489826726103521	1.82574129599622	2.97510891468014e-06	5.68576370361094e-05	3.96681188624019e-05	5857	tags=66%, list=31%, signal=46%	6347/58484/22861/114548/6354/5600/22900/5602/6355/7128/329/9051/23118/6885/4671/4792/10392/330/5594/7189/8517/55914/1147/3320/8767/331/4790/7184/6300/5970/5599/6352/3326/1432/3569/6357/10910/84674/4210/7124/841
KEGG_LEISHMANIA_INFECTION	KEGG_LEISHMANIA_INFECTION	KEGG_LEISHMANIA_INFECTION	69	0.476435760782914	1.79427	2.6999575534908e-06	5.68576370361094e-05	3.96681188624019e-05	5441	tags=64%, list=29%, signal=46%	7043/2209/2214/2212/3684/4688/7097/718/7042/3676/3688/3689/7040/5600/3117/3111/6772/3115/1378/23118/5579/653361/3717/6885/3122/3113/3109/3716/3586/4792/3123/5594/7189/4790/6300/5970/3108/3118/1432/51135/4615/2002/5777/3459
KEGG_MAPK_SIGNALING_PATHWAY	KEGG_MAPK_SIGNALING_PATHWAY	KEGG_MAPK_SIGNALING_PATHWAY	268	0.342044962265149	1.44822904159598	6.0487284148404e-06	0.000104038128735255	7.25847409780848e-05	7232	tags=54%, list=38%, signal=34%	22808/10000/781/5159/7043/2252/2246/3554/2255/2260/25780/2259/4208/5322/5155/2316/7042/7046/2250/4215/7786/2247/5156/4616/7040/929/2768/5600/2257/9448/5602/5924/1845/4914/10746/5532/1386/6196/627/4149/8912/23118/4803/6654/5579/57551/2318/6885/115727/4776/5906/1326/4214/10235/4791/55799/5533/5908/10125/409/2885/1843/6788/7048/51776/5594/6655/7189/5062/11072/3310/8517/5494/2005/1147/6789/1847/1398/…
KEGG_NEUROTROPHIN_SIGNALING_PATHWAY	KEGG_NEUROTROPHIN_SIGNALING_PATHWAY	KEGG_NEUROTROPHIN_SIGNALING_PATHWAY	126	0.401261723977102	1.60413896360841	6.74000452423261e-06	0.000105389161651637	7.35273220825376e-05	7046	tags=65%, list=37%, signal=41%	10000/399694/4215/23533/5600/5294/10019/5290/5293/4916/5602/11213/6464/4914/57498/3667/5336/6196/627/4803/6654/10818/815/814/7533/4794/2889/5906/7532/4214/387/4792/4804/5908/2885/5594/6655/7189/397/5663/8767/1398/4790/5604/801/6300/5970/673/25/5599/1399/5781/998/9261/3656/10971/5291/3845/4893/5894/9500/4217/1432/7534/51135/2309/596/2932/5170/7529/8503/6272/5295/5879/2549/53358/805/5601/818/5598/5…
KEGG_CHRONIC_MYELOID_LEUKEMIA	KEGG_CHRONIC_MYELOID_LEUKEMIA	KEGG_CHRONIC_MYELOID_LEUKEMIA	73	0.455841133562524	1.72904496886928	8.82269380437027e-06	0.00011673102571936	8.14402505018794e-05	4840	tags=58%, list=26%, signal=43%	10000/7043/399694/7042/7046/23533/7040/5294/5290/5293/861/6464/868/867/6654/4792/2885/7048/6777/5594/6655/8517/1147/1398/4790/5604/6776/5970/595/4089/673/25/9846/1399/5781/1027/1021/5291/3845/4893/5925/5894
KEGG_PROSTATE_CANCER	KEGG_PROSTATE_CANCER	KEGG_PROSTATE_CANCER	89	0.430557881470433	1.66801713507424	8.68375663860929e-06	0.00011673102571936	8.14402505018794e-05	5159	tags=55%, list=27%, signal=40%	10000/5159/56034/2260/5155/23533/5156/367/5294/5290/5293/83439/2308/3479/1385/51176/6654/10488/4792/64764/2885/5728/5594/6655/2033/8517/1147/3320/80310/3480/4790/5604/7184/5970/595/673/1499/1027/1387/3326/5291/3845/4893/5925/1956/5154/5894/596/2932
KEGG_MELANOMA	KEGG_MELANOMA	KEGG_MELANOMA	71	0.461195084787525	1.7439718508314	1.03510052116933e-05	0.000121877828917513	8.50310434308228e-05	4840	tags=49%, list=26%, signal=37%	4286/10000/5159/56034/2252/2246/2255/2260/2259/5155/2250/23533/2247/5156/3082/2257/5294/5290/5293/3479/5728/5594/80310/3480/5604/595/673/1021/5291/3845/4893/5925/1956/5154/5894
KEGG_TGF_BETA_SIGNALING_PATHWAY	KEGG_TGF_BETA_SIGNALING_PATHWAY	KEGG_TGF_BETA_SIGNALING_PATHWAY	85	0.437968832123777	1.68969584459588	1.06288804288528e-05	0.000121877828917513	8.50310434308228e-05	5123	tags=54%, list=27%, signal=40%	3624/1634/7058/7043/1311/8646/392255/7057/4052/7042/10468/7046/353500/90/7060/7040/659/658/1030/64750/6093/9765/387/8200/7048/9241/5594/2033/5934/654/4089/657/4090/6198/57154/92/6667/7059/9372/4086/1387/4087/8454/3400/6500/4092
KEGG_RENAL_CELL_CARCINOMA	KEGG_RENAL_CELL_CARCINOMA	KEGG_RENAL_CELL_CARCINOMA	71	0.449769867817962	1.70076831843959	2.22004772863684e-05	0.00023865513082846	0.000166503579647763	4840	tags=56%, list=26%, signal=42%	7424/10000/7043/2113/5155/7042/23533/3082/7040/5063/5294/5290/5293/3091/5228/6654/405/2889/5906/9915/201163/5908/2885/5594/8453/6655/2033/5062/2034/1398/5604/673/1399/5781/998/1387/5291/3845/4893/5894
KEGG_FC_GAMMA_R_MEDIATED_PHAGOCYTOSIS	KEGG_FC_GAMMA_R_MEDIATED_PHAGOCYTOSIS	KEGG_FC_GAMMA_R_MEDIATED_PHAGOCYTOSIS	95	0.417120809471383	1.62733194276098	2.41552115631033e-05	0.000244393905226693	0.000170507375739553	4878	tags=53%, list=26%, signal=39%	10000/2209/2214/2212/2213/1073/273/8877/3055/23533/1794/8613/5294/5788/7454/5290/5293/50807/8611/4082/5336/10109/5579/653361/200576/8396/8936/7409/5594/2934/8394/23396/1398/5604/1759/10810/9846/8976/6198/3984/1399/10092/998/8853/5291/5338/10163/382/5894/4067
KEGG_LEUKOCYTE_TRANSENDOTHELIAL_MIGRATION	KEGG_LEUKOCYTE_TRANSENDOTHELIAL_MIGRATION	KEGG_LEUKOCYTE_TRANSENDOTHELIAL_MIGRATION	114	0.404021073110042	1.60218629287322	3.22726748699962e-05	0.00030838333764663	0.000215151165799974	7461	tags=62%, list=39%, signal=38%	4313/7070/83700/5175/7412/4478/58494/10398/3684/4688/90952/1003/1536/3676/3688/3689/3383/5010/2771/6387/23533/4318/5600/7414/5294/5290/87/83593/5293/7852/6093/5336/3683/5579/653361/29119/5906/387/399/3702/5908/7409/88/394/2773/4267/6300/6494/5781/1499/11069/998/5747/5291/1432/2770/7122/10627/8503/5295/5879/60/9076/7430/7410/9475/5880/4301/2909/1495/7294
KEGG_ACUTE_MYELOID_LEUKEMIA	KEGG_ACUTE_MYELOID_LEUKEMIA	KEGG_ACUTE_MYELOID_LEUKEMIA	57	0.46794812973707	1.73336403649959	3.67626799053456e-05	0.000332798997037865	0.000232185346770604	6343	tags=67%, list=34%, signal=44%	10000/862/23533/6688/5294/5290/5293/861/83439/51176/6654/5292/7704/8900/2885/6777/5594/6655/8517/6774/1147/4790/5604/6776/5970/595/673/6198/5291/3845/4893/5894/2322/8503/5914/5295/2475/5371
KEGG_UBIQUITIN_MEDIATED_PROTEOLYSIS	KEGG_UBIQUITIN_MEDIATED_PROTEOLYSIS	KEGG_UBIQUITIN_MEDIATED_PROTEOLYSIS	133	0.381794265325332	1.53212125415483	4.74264795531641e-05	0.000407867724157211	0.000284558877318985	7765	tags=68%, list=41%, signal=41%	7325/134111/9021/64750/10401/329/868/867/92912/23291/8065/7328/4214/8450/7321/9354/9320/55284/8554/8925/330/8453/65264/7189/996/7337/51465/10477/7326/331/57448/83737/8945/4734/246184/22954/7320/140739/54926/51366/57154/55958/7324/8452/1642/4591/8454/55236/9039/6500/23221/7323/26091/9690/64682/7332/1161/6477/55585/10075/25847/9246/4281/9616/10055/10277/5371/55294/11059/89910/26272/7319/9978/26259/…
KEGG_B_CELL_RECEPTOR_SIGNALING_PATHWAY	KEGG_B_CELL_RECEPTOR_SIGNALING_PATHWAY	KEGG_B_CELL_RECEPTOR_SIGNALING_PATHWAY	75	0.424792324227309	1.61648646337645	8.74250090251844e-05	0.000716052454872938	0.000499571480143911	6106	tags=61%, list=32%, signal=42%	10000/25780/2213/11025/695/4772/23533/971/5294/5290/5293/118788/5532/5336/6654/5579/4776/4794/4792/5533/7409/2885/5594/6655/10892/8517/1147/4790/5604/5970/10725/5530/5291/3845/4893/975/5894/4067/933/2932/5777/5534/4773/8503/5295/5879
KEGG_PANCREATIC_CANCER	KEGG_PANCREATIC_CANCER	KEGG_PANCREATIC_CANCER	70	0.425565794881869	1.60618138764515	0.000239240934292754	0.00171456002909807	0.00119620467146377	6106	tags=61%, list=32%, signal=42%	7424/10000/7043/9459/7042/7046/23533/7040/5294/5290/5293/6772/5602/5228/5899/3716/7048/5594/8517/6774/5898/1147/4790/5604/5970/595/4089/673/5599/1021/998/4087/5291/3845/5925/1956/5894/10928/7423/4088/8503/5295/5879
KEGG_TOLL_LIKE_RECEPTOR_SIGNALING_PATHWAY	KEGG_TOLL_LIKE_RECEPTOR_SIGNALING_PATHWAY	KEGG_TOLL_LIKE_RECEPTOR_SIGNALING_PATHWAY	102	0.393095553216477	1.54116462128527	0.000221058294603471	0.00171456002909807	0.00119620467146377	6686	tags=57%, list=35%, signal=37%	10000/1513/23643/942/6696/7097/10333/23533/51284/929/7096/5600/5294/5290/5293/51311/6772/941/5602/6351/23118/6885/958/4283/1326/4792/29110/3627/3454/5594/7189/8517/7100/1147/4790/5604/6300/5970/8737/5599/3663/6352/6416/5291/1432/51135/4615/3569/7187/6373/7124/841/8503/5295/5879/114609/5601/3665
KEGG_T_CELL_RECEPTOR_SIGNALING_PATHWAY	KEGG_T_CELL_RECEPTOR_SIGNALING_PATHWAY	KEGG_T_CELL_RECEPTOR_SIGNALING_PATHWAY	109	0.382198866032212	1.50873419305258	0.000230127274912064	0.00171456002909807	0.00119620467146377	7019	tags=62%, list=37%, signal=39%	10000/3937/4772/23533/920/5063/5600/2534/5294/5788/5290/5293/940/868/5532/867/4690/6654/6885/4776/4794/1326/387/3586/4792/5533/3702/7409/10125/1493/2885/5594/6655/10892/5062/8517/29851/1147/4790/5604/6300/5970/10725/5530/998/5291/3845/4893/5894/1739/1432/2932/5777/5534/917/4773/5170/7124/8503/9020/5295/4775/5601/919/7410/5133/916/5609
KEGG_ADHERENS_JUNCTION	KEGG_ADHERENS_JUNCTION	KEGG_ADHERENS_JUNCTION	73	0.406463635734446	1.5417518355626	0.000403287909862777	0.00272819563026154	0.00190339230018247	7514	tags=70%, list=40%, signal=42%	6591/2260/5797/7046/2534/7414/7454/87/83439/6615/10580/2241/51176/6885/7082/29119/387/8936/88/7048/5594/2033/8826/3480/5770/5795/4089/10810/8976/1499/998/1387/4087/10163/5787/1956/3643/4008/5777/4088/56288/5879/7525/1457/60/5880/1459/4301/1495/117178/4233
KEGG_VASCULAR_SMOOTH_MUSCLE_CONTRACTION	KEGG_VASCULAR_SMOOTH_MUSCLE_CONTRACTION	KEGG_VASCULAR_SMOOTH_MUSCLE_CONTRACTION	115	0.37460385296123	1.48650986147123	0.000412401665039535	0.00272819563026154	0.00190339230018247	3935	tags=38%, list=21%, signal=30%	800/2982/2983/10203/4638/10335/1909/10398/108/59/5322/552/3708/5739/185/2977/3779/5592/4881/2768/10268/4629/10266/4882/5583/4659/6093/10672/5579/4660/5330/23365/72/387/3778/5594/2776/5500/5604/3709/801/115/196883/673
KEGG_VIRAL_MYOCARDITIS	KEGG_VIRAL_MYOCARDITIS	KEGG_VIRAL_MYOCARDITIS	68	0.41709062308354	1.56803643739211	0.000457970469226499	0.00291744150766511	0.00203542430767333	6962	tags=66%, list=37%, signal=42%	6444/942/857/4628/3689/3908/3383/2534/3117/4629/3111/941/27/940/3115/6443/3683/4627/3122/3113/3133/3109/958/6445/3123/595/3108/25/1982/3118/4621/1756/8672/6442/841/4619/5879/1605/1981/5551/3127/836/60/3112/4620
KEGG_GAP_JUNCTION	KEGG_GAP_JUNCTION	KEGG_GAP_JUNCTION	89	0.382076898820484	1.48019776568034	0.000966438317610918	0.00573197898720958	0.00399905510735552	4840	tags=44%, list=26%, signal=33%	2982/2983/5159/56034/3356/2697/84617/108/7846/5155/3708/2977/3357/2771/5592/5156/10746/6654/5579/1902/7082/5330/2885/5594/6655/2773/2776/80310/5604/3709/115/196883/107/5566/3845/4893/1956/5154/5894
KEGG_AXON_GUIDANCE	KEGG_AXON_GUIDANCE	KEGG_AXON_GUIDANCE	130	0.359486101805326	1.43951156661487	0.00094803053059884	0.00573197898720958	0.00399905510735552	6259	tags=52%, list=33%, signal=35%	8829/57689/10154/9353/1073/2042/6586/1949/3688/223117/56920/219699/2771/6387/4772/10501/5063/2534/23380/6091/8482/22885/2242/7852/5998/5532/6093/4690/10500/4776/23365/387/8633/5533/5594/5062/10371/2051/2773/285220/9723/64221/9423/57522/10725/25/54437/3984/2044/5530/1808/998/90249/5747/54910/3845/4893/5921/2932/2770/5534/4773/64218/22854/3985/5879/5361/10505
KEGG_GLYCOSAMINOGLYCAN_BIOSYNTHESIS_CHONDROITIN_SULFATE	KEGG_GLYCOSAMINOGLYCAN_BIOSYNTHESIS_CHONDROITIN_SULFATE	KEGG_GLYCOSAMINOGLYCAN_BIOSYNTHESIS_CHONDROITIN_SULFATE	22	0.539072361565768	1.74247630840696	0.00200749571246352	0.0115096420847909	0.0080299828498541	1489	tags=45%, list=8%, signal=42%	337876/29940/50515/55454/51363/22856/9469/55790/10090/113189
KEGG_LYSOSOME	KEGG_LYSOSOME	KEGG_LYSOSOME	120	0.348226114641615	1.38663446327355	0.00223840112813716	0.012419515936761	0.00866477856053093	5996	tags=52%, list=32%, signal=36%	1513/1514/6556/1508/8905/7805/3988/5660/54/2760/1519/5538/411/2799/8722/23659/3423/1522/1200/4864/23431/245972/9741/4125/1497/3920/1777/10577/950/1509/53/5641/1075/79158/4074/4668/27074/8907/4126/10947/427/1176/23062/967/164/3482/2588/11154/8218/51606/1213/6609/1521/138050/1520/8546/26985/26503/23545/1203/57192/2717/6272
KEGG_GLIOMA	KEGG_GLIOMA	KEGG_GLIOMA	65	0.398872566659612	1.49504423727572	0.00305234911522392	0.0164063764943286	0.0114463091820897	6370	tags=57%, list=34%, signal=38%	10000/5159/399694/5155/23533/5156/5294/5290/5293/3479/6464/5336/6654/5579/815/2885/5728/5594/6655/3480/5604/801/595/673/1021/5291/3845/4893/5925/1956/5154/5894/8503/5295/2475/53358/805
KEGG_INTESTINAL_IMMUNE_NETWORK_FOR_IGA_PRODUCTION	KEGG_INTESTINAL_IMMUNE_NETWORK_FOR_IGA_PRODUCTION	KEGG_INTESTINAL_IMMUNE_NETWORK_FOR_IGA_PRODUCTION	45	0.413037657748396	1.48806711808111	0.0044289734573313	0.0230843465048783	0.0161053580266593	4491	tags=47%, list=24%, signal=36%	10673/942/3676/6387/7040/3117/3111/941/7852/940/3115/3122/3113/3109/958/3586/3123/29851/3108/3118/3601
KEGG_JAK_STAT_SIGNALING_PATHWAY	KEGG_JAK_STAT_SIGNALING_PATHWAY	KEGG_JAK_STAT_SIGNALING_PATHWAY	156	0.320482772972307	1.30488016284232	0.00494507246726243	0.0250162489520334	0.0174531969432791	5563	tags=42%, list=29%, signal=30%	10000/9180/3572/23533/6773/3587/9021/5294/1439/3563/9655/5290/5293/6772/3977/50615/3559/10401/1438/868/3953/1489/3718/867/6654/5292/3717/1441/6775/3575/3716/3586/3952/8554/2885/10254/3454/10252/6777/6655/2033/122809/6774/3560/5008/3597/6776/2690/595/8027/5781/2057/161742/3566/3601/1387/5291/3595/7173/3569/5777/200734/3459/3570/23529
KEGG_WNT_SIGNALING_PATHWAY	KEGG_WNT_SIGNALING_PATHWAY	KEGG_WNT_SIGNALING_PATHWAY	150	0.329225958110933	1.3349235502605	0.00524251498949909	0.0257632165198241	0.017974337106854	7837	tags=57%, list=41%, signal=33%	6424/6423/144165/7472/8322/8321/166336/27123/23500/64321/4772/5602/7484/83439/6422/5532/6093/51176/5579/8325/6885/7483/23291/815/4776/5529/5330/387/5533/324/23002/57680/2033/7474/2535/5663/8945/59343/595/4089/10725/8323/5599/1499/5530/1387/5526/5527/5566/4087/1452/8454/4040/5528/6500/79718/2932/5534/5516/4773/6477/4088/1856/6907/8324/5879/27101/7482/1457/4775/5601/818/1857/5515/9978/9475/5613/588…
KEGG_ENDOCYTOSIS	KEGG_ENDOCYTOSIS	KEGG_ENDOCYTOSIS	181	0.309341089784264	1.27665042117031	0.00546559706996485	0.0261134082231654	0.0182186568998828	8401	tags=62%, list=44%, signal=35%	11031/30846/2149/2321/30845/3791/84552/5156/1436/5662/1234/50807/9815/440073/7852/64750/3559/4914/868/9922/867/9135/2060/64744/22841/3133/200576/23527/51510/26056/22905/8396/26286/2869/2868/409/10254/1173/9101/64145/7189/51100/3310/8411/8394/23396/3560/1601/3480/83737/5868/5584/4734/1759/11311/25978/116985/8027/57154/9525/9744/998/23362/3312/51652/8853/5338/8218/382/57403/1956/10938/51534/55048/1…
KEGG_ERBB_SIGNALING_PATHWAY	KEGG_ERBB_SIGNALING_PATHWAY	KEGG_ERBB_SIGNALING_PATHWAY	88	0.352197210914916	1.36365221658231	0.00658100929623711	0.0301243072050472	0.0210169585151492	6781	tags=55%, list=36%, signal=35%	10000/399694/23533/5063/5294/5290/5293/5602/27/6464/868/5336/867/4690/6654/5579/815/2885/6777/5594/6655/5062/1398/5604/6776/673/25/6198/5599/1399/6416/1027/5747/5291/3845/4893/1956/5894/2002/2932/8503/5295/2475/2549/53358/10718/5601/818
KEGG_INSULIN_SIGNALING_PATHWAY	KEGG_INSULIN_SIGNALING_PATHWAY	KEGG_INSULIN_SIGNALING_PATHWAY	136	0.324230483770725	1.3041763377072	0.00665537019646392	0.0301243072050472	0.0210169585151492	7204	tags=52%, list=38%, signal=33%	10000/5507/399694/23533/3101/23433/9021/5294/5290/5293/5602/10580/2308/6464/5837/5573/3667/868/5565/867/6654/5577/2889/79660/2885/5594/6655/122809/1398/5500/5604/5770/801/51763/5584/673/6009/6198/5599/1399/8569/5139/23265/5566/5291/3845/4893/5894/3643/5562/2002/2932/5571/5257/5170/8503/3098/5295/2475/53358/7248/805/5601/9470/5501/9322/5260/5576/5836/5140/5613
KEGG_SMALL_CELL_LUNG_CANCER	KEGG_SMALL_CELL_LUNG_CANCER	KEGG_SMALL_CELL_LUNG_CANCER	84	0.355081267177753	1.36830651170277	0.00695281388103516	0.0306636919881551	0.0213932734801082	6054	tags=54%, list=32%, signal=37%	10000/2335/3910/5915/1284/1282/3685/3688/3908/3913/3915/23533/5294/5290/1030/5293/10401/329/4149/7185/3912/4792/8554/5728/330/7189/8517/1147/331/4790/5970/595/3918/1027/1021/5747/5291/5925/22798/596/1286/3673/7187/8503/5295
KEGG_EPITHELIAL_CELL_SIGNALING_IN_HELICOBACTER_PYLORI_INFECTION	KEGG_EPITHELIAL_CELL_SIGNALING_IN_HELICOBACTER_PYLORI_INFECTION	KEGG_EPITHELIAL_CELL_SIGNALING_IN_HELICOBACTER_PYLORI_INFECTION	68	0.373854869818687	1.40549325668913	0.00747334061268332	0.0321353646345383	0.02242002183805	7625	tags=65%, list=40%, signal=39%	83700/58494/5600/5602/5803/6868/5336/245972/528/523/529/7082/526/4792/10392/51382/102/534/8517/1147/4790/6300/5970/5599/5781/6352/6416/998/8992/51606/1956/4067/1432/9550/23545/9020/5879/5601/836/3576/5058/4233/537/3551
KEGG_SNARE_INTERACTIONS_IN_VESICULAR_TRANSPORT	KEGG_SNARE_INTERACTIONS_IN_VESICULAR_TRANSPORT	KEGG_SNARE_INTERACTIONS_IN_VESICULAR_TRANSPORT	38	0.434166144444639	1.5268456436611	0.00906943229578117	0.0376422266290364	0.0262620185783975	5823	tags=66%, list=31%, signal=46%	8676/2054/6616/10791/8417/23673/8674/6845/6811/6844/9482/9342/10652/9554/9341/10228/8773/55014/10490/9570/6810/10282/116841/143187/9527
KEGG_SPLICEOSOME	KEGG_SPLICEOSOME	KEGG_SPLICEOSOME	126	0.325464491556849	1.30112153983352	0.00919170650243912	0.0376422266290364	0.0262620185783975	10161	tags=79%, list=54%, signal=37%	10569/51362/153527/22938/3310/11017/988/10285/23451/10992/8559/10291/51503/55696/1655/1659/3312/25949/9879/57187/10946/9716/51340/55660/3190/10286/55119/58517/10594/29896/9939/3183/3305/84991/6434/9128/9129/10772/22985/5356/3192/9416/84950/10713/220988/8449/23350/6428/57461/3304/11325/51639/23020/8896/10929/4686/6430/6426/9092/1665/51729/22916/9785/27316/6634/56259/6629/144983/6429/55110/9984/234…
KEGG_DILATED_CARDIOMYOPATHY	KEGG_DILATED_CARDIOMYOPATHY	KEGG_DILATED_CARDIOMYOPATHY	90	0.343078377168841	1.3308963922552	0.0096400727810369	0.0385602911241476	0.0269025286912658	7204	tags=54%, list=38%, signal=34%	781/7043/6444/22801/3678/5350/108/7169/3685/3690/7042/3676/3688/6546/3908/3672/8515/7040/3693/7171/3479/6443/7168/70/6445/55799/3679/6262/115/196883/3696/107/5566/1756/488/3673/4000/6442/7124/93589/7170/1605/113/785/1674/60/111/775/5613
KEGG_ENDOMETRIAL_CANCER	KEGG_ENDOMETRIAL_CANCER	KEGG_ENDOMETRIAL_CANCER	52	0.392142891466678	1.43883849852494	0.0100985279176578	0.0394760636781167	0.0275414397754303	6054	tags=56%, list=32%, signal=38%	10000/23533/5294/5290/5293/83439/51176/6654/29119/324/2885/5728/5594/6655/5604/595/673/1499/5291/3845/4893/1956/5894/2309/2002/2932/5170/8503/5295
KEGG_CYTOKINE_CYTOKINE_RECEPTOR_INTERACTION	KEGG_CYTOKINE_CYTOKINE_RECEPTOR_INTERACTION	KEGG_CYTOKINE_CYTOKINE_RECEPTOR_INTERACTION	261	0.290134207493823	1.22646484004618	0.0103873508153711	0.0397027631165297	0.027699602174323	5651	tags=39%, list=30%, signal=28%	3624/7424/7292/5159/7043/56034/9180/3554/80301/10673/6347/1230/2324/2321/5155/7042/3791/1435/7046/3572/6387/944/6354/1237/90/5156/3082/7040/1436/3587/659/658/8742/6366/1439/3563/1234/6362/943/3604/3556/3977/6355/50615/7852/3559/1438/60401/3953/1489/6351/8740/729230/23765/1441/958/4283/3575/7293/3586/4804/3952/3627/3454/8200/7048/8743/1524/3560/5008/9560/3597/2690/4049/6368/657/10344/8809/8995/92/…
KEGG_COLORECTAL_CANCER	KEGG_COLORECTAL_CANCER	KEGG_COLORECTAL_CANCER	62	0.373178501269533	1.39095595286439	0.0112840856707278	0.0421926681601126	0.0294367452279856	7805	tags=65%, list=41%, signal=38%	10000/7043/7042/7046/23533/7040/5294/5290/5293/5602/83439/51176/387/324/7048/5594/5604/26060/595/4089/673/5599/1499/4087/5291/3845/5894/596/2932/2956/4088/8503/5295/5879/5601/836/4436/5880/4292/4437
KEGG_TERPENOID_BACKBONE_BIOSYNTHESIS	KEGG_TERPENOID_BACKBONE_BIOSYNTHESIS	KEGG_TERPENOID_BACKBONE_BIOSYNTHESIS	15	-0.393731	-1.55719	0.013148978703631	0.0479234331000053	0.0334349533255851	11486	tags=100%, list=61%, signal=39%	57107/79947/10654/3157/38/3422/3156/23590/39/4598/4597/2224/91734/3158
KEGG_PROTEIN_EXPORT	KEGG_PROTEIN_EXPORT	KEGG_PROTEIN_EXPORT	23	0.471260113161652	1.53680757131805	0.013373981330234	0.0479234331000053	0.0334349533255851	10022	tags=100%, list=53%, signal=47%	7095/6729/3309/11231/9789/23478/60559/6727/6731/29927/6734/6730/23480/6728/90701/55176/58477/6726/10952/5018/196294/28972/83943

## Sheet: CDKN2A_GSEA
ID	Description	setSize	enrichmentScore	NES	pvalue	p.adjust	qvalue	rank	leading_edge	core_enrichment
KEGG_ECM_RECEPTOR_INTERACTION	KEGG_ECM_RECEPTOR_INTERACTION	KEGG_ECM_RECEPTOR_INTERACTION	83	0.510954423093168	1.9518887934689	6.65187058463292e-09	1.17738109348003e-06	9.03254005702787e-07	5655	tags=67%, list=30%, signal=48%	1292/1291/1311/9900/375790/1277/22801/3679/7058/1278/3678/1281/3371/7448/3913/6383/1289/1284/7450/7059/7060/7148/9899/2335/1293/3339/3908/1290/5649/3381/6385/3693/10319/1301/3910/50509/131873/63923/7057/6696/1282/2814/3680/8515/3674/3675/9672/3691/3690/948/3672/22798/3914/3911/3696/3915
KEGG_CELL_ADHESION_MOLECULES_CAMS	KEGG_CELL_ADHESION_MOLECULES_CAMS	KEGG_CELL_ADHESION_MOLECULES_CAMS	130	0.425262947772625	1.69081229216824	3.91850328045407e-07	3.46787540320185e-05	2.66045749041355e-05	7272	tags=67%, list=38%, signal=42%	9080/3897/90952/6614/57555/5010/7122/3689/8506/3684/947/4897/80381/1000/6383/83700/5797/5819/5133/1003/1272/3115/58494/57502/3383/5175/1013/3105/4685/6404/54413/6385/1462/3107/3123/57863/3112/80380/958/942/24146/920/7412/3113/26047/3108/3111/3683/3680/9074/3106/6403/3109/9672/1364/1493/3117/3127/23705/933/6900/3122/940/1001/925/4267/4684/3696/6382/1365/257194/6401/3133/6693/941/22871/3384/3676/93…
KEGG_LYSOSOME	KEGG_LYSOSOME	KEGG_LYSOSOME	120	0.42049219426565	1.66242284105422	1.71981950968647e-06	7.61020133036263e-05	5.83833465130407e-05	7223	tags=65%, list=38%, signal=40%	8907/57192/1514/6556/1509/537/53/7805/3423/54/5538/1522/10312/1512/2588/3425/3916/84572/5660/10577/5641/4864/1200/533/10947/1508/967/1513/8722/23457/9114/23659/410/55353/9179/9741/162/1497/1211/4669/5476/27074/4074/1075/4125/23163/1519/1521/8943/138050/51606/2717/3073/2760/10239/51172/1174/3920/1212/2799/245972/130340/6448/535/3988/9374/2548/26088/1777/8120/1511/26985/10053/20/11154/23062/4758/25…
KEGG_FOCAL_ADHESION	KEGG_FOCAL_ADHESION	KEGG_FOCAL_ADHESION	199	0.377884645089983	1.55969552780269	1.49735726624215e-06	7.61020133036263e-05	5.83833465130407e-05	9162	tags=73%, list=48%, signal=38%	10398/1292/7791/2316/5155/1291/7423/1311/7424/9564/399694/5159/2324/1277/22801/3679/7058/858/1278/3678/1281/208/2318/23396/60/7410/64098/857/3371/10298/7448/3913/1289/2534/1284/7450/7059/3265/7060/7148/87/2335/1293/10000/5228/2002/2889/5293/3908/1290/23533/207/5649/4638/5154/7094/3381/896/3693/10319/5499/1301/5829/595/3910/5602/50509/56034/131873/85366/63923/7057/6696/3479/1282/6464/3680/88/81/85…
KEGG_COMPLEMENT_AND_COAGULATION_CASCADES	KEGG_COMPLEMENT_AND_COAGULATION_CASCADES	KEGG_COMPLEMENT_AND_COAGULATION_CASCADES	69	0.467342085839807	1.74818967141317	6.80913217287178e-06	0.000200869399099717	0.000154101412333414	3220	tags=38%, list=17%, signal=31%	710/623/715/7056/714/728/716/5327/624/5328/712/713/718/7450/2/7035/3075/5054/719/2157/5648/721/5329/1675/2159/2153
KEGG_DILATED_CARDIOMYOPATHY	KEGG_DILATED_CARDIOMYOPATHY	KEGG_DILATED_CARDIOMYOPATHY	90	0.445157245498993	1.71513367688087	6.1178559914491e-06	0.000200869399099717	0.000154101412333414	5138	tags=53%, list=27%, signal=39%	7040/93589/27092/7169/7043/7134/70/22801/3679/3678/6445/60/108/2010/6442/5350/6444/113/196883/3908/153/5566/781/3693/4000/111/2778/7042/55799/1674/782/3479/3680/786/7171/4634/8515/3674/3675/7124/6262/4607/3691/3690/775/115/3672/784
KEGG_GLYCOSAMINOGLYCAN_BIOSYNTHESIS_CHONDROITIN_SULFATE	KEGG_GLYCOSAMINOGLYCAN_BIOSYNTHESIS_CHONDROITIN_SULFATE	KEGG_GLYCOSAMINOGLYCAN_BIOSYNTHESIS_CHONDROITIN_SULFATE	22	0.631369132969111	2.02814409797789	9.80321906483152e-06	0.000247881396353597	0.000190167708174927	4913	tags=82%, list=26%, signal=61%	126792/55501/79586/50515/337876/113189/26229/56548/54480/9469/29940/27087/22856/51363/55454/11285/10090/64132
KEGG_PATHWAYS_IN_CANCER	KEGG_PATHWAYS_IN_CANCER	KEGG_PATHWAYS_IN_CANCER	325	0.334811477289813	1.41784216019969	1.54985538723361e-05	0.000342905504425437	0.000263067559148864	9162	tags=63%, list=48%, signal=33%	1029/7040/1030/2736/5914/7477/5155/2260/598/6688/80326/6513/83439/7423/7424/8324/2950/4791/2737/51176/5336/5159/7043/2735/4792/4313/1855/8517/4914/2250/4149/7185/208/5371/7483/8643/5970/8321/652/10401/3913/1284/1436/9965/2246/51684/3265/7186/1857/1613/10297/2335/9618/2535/10000/7187/5228/2252/81029/5293/2248/5915/8817/3908/862/23533/1487/2255/4286/861/207/842/5154/6921/6256/3728/5605/7484/5467/89…
KEGG_REGULATION_OF_ACTIN_CYTOSKELETON	KEGG_REGULATION_OF_ACTIN_CYTOSKELETON	KEGG_REGULATION_OF_ACTIN_CYTOSKELETON	212	0.354732186070799	1.46961097593355	5.07940022335463e-05	0.00089905383953377	0.000689729082960787	7181	tags=55%, list=38%, signal=35%	10398/3984/10458/623/5155/2260/2768/22808/9564/5159/22801/3679/624/3689/6237/3678/2250/929/3684/7454/23396/2934/60/7410/3687/28964/8936/10298/9965/2246/3265/6548/50649/87/10297/2335/54961/2252/5293/2248/8817/23533/2255/5305/4638/1072/5154/10109/4478/5605/3693/5499/5829/1073/81873/1132/1445/369/56034/5962/85366/8396/2259/3683/2254/54434/3680/88/2149/2253/79837/81/8515/3674/3675/2247/1129/5879/5747…
KEGG_MAPK_SIGNALING_PATHWAY	KEGG_MAPK_SIGNALING_PATHWAY	KEGG_MAPK_SIGNALING_PATHWAY	268	0.342400834301834	1.43753438787891	4.96714943970179e-05	0.00089905383953377	0.000689729082960787	5372	tags=43%, list=28%, signal=31%	5971/7040/93589/2316/3315/5155/2260/2768/22808/1847/11072/4791/27092/6300/5159/4776/7043/7786/5600/6722/1647/8517/5322/6237/4616/4914/2250/4149/929/25780/208/2318/6788/8912/4803/4296/5970/7132/9965/2246/3265/8986/10235/7186/9261/1843/391013/4137/3554/10000/4909/2252/2002/773/2248/409/627/8817/9479/9020/2255/5566/781/207/10454/5871/5154/115727/23542/5605/4215/1849/1326/9064/7042/4208/8569/5602/468…
KEGG_RIBOSOME	KEGG_RIBOSOME	KEGG_RIBOSOME	87	0.419405848619282	1.61294143916954	7.72725774371257e-05	0.00124338601876102	0.000953891147309972	8017	tags=75%, list=42%, signal=43%	6132/2197/6134/6156/6176/6158/6217/6188/11224/6130/6142/6137/7311/6227/6181/6193/6223/6234/6175/6167/6171/6187/6155/6141/6203/6209/6224/6135/6136/6157/6168/23521/6205/6169/6202/6160/6170/6222/6235/6206/6194/6129/6143/25873/4736/51121/6230/6166/6123/6207/6191/6232/6201/6122/6233/6124/6229/6125/9349/6128/6146/28998/6159/3921/6164
KEGG_LEISHMANIA_INFECTION	KEGG_LEISHMANIA_INFECTION	KEGG_LEISHMANIA_INFECTION	69	0.420695076346765	1.57369689049551	0.000307593650115447	0.00453700633920284	0.00348066498814848	4968	tags=51%, list=26%, signal=38%	7040/3654/6300/7043/4792/5600/2209/3689/3684/5777/5970/718/1535/2214/3115/2002/4688/10454/653361/4793/4615/3123/7042/3112/3586/3113/3108/3111/6772/3109/7124/3117/3127/3122/2212
KEGG_HYPERTROPHIC_CARDIOMYOPATHY_HCM	KEGG_HYPERTROPHIC_CARDIOMYOPATHY_HCM	KEGG_HYPERTROPHIC_CARDIOMYOPATHY_HCM	83	0.400966686254125	1.53172640470729	0.000554114181380259	0.00754447770033121	0.00578791331158327	5138	tags=49%, list=27%, signal=36%	7040/93589/27092/7169/7043/7134/70/22801/3679/3678/6445/60/2010/6442/6444/3908/781/3693/4000/7042/55799/5571/1674/782/3479/3680/786/7171/51422/4634/8515/3674/3675/7124/6262/4607/3691/3690/775/3672/784
KEGG_ARRHYTHMOGENIC_RIGHT_VENTRICULAR_CARDIOMYOPATHY_ARVC	KEGG_ARRHYTHMOGENIC_RIGHT_VENTRICULAR_CARDIOMYOPATHY_ARVC	KEGG_ARRHYTHMOGENIC_RIGHT_VENTRICULAR_CARDIOMYOPATHY_ARVC	74	0.411638732331313	1.55299782140749	0.000664018831457345	0.00794349529865154	0.00609402850744007	5528	tags=51%, list=29%, signal=37%	93589/83439/51176/27092/22801/3679/3678/6445/60/1000/2010/6442/6444/87/3908/781/2697/3728/3693/4000/55799/1674/782/3680/88/786/81/8515/3674/3675/6262/3691/3690/775/3672/784/6932/3696
KEGG_ENDOCYTOSIS	KEGG_ENDOCYTOSIS	KEGG_ENDOCYTOSIS	181	0.342622547459065	1.40351777596972	0.000673177567682334	0.00794349529865154	0.00609402850744007	6758	tags=54%, list=36%, signal=35%	1759/30846/10938/5662/6455/155382/84552/440073/9230/2869/4914/1173/23396/28964/51160/11031/1436/160/30845/3265/55048/29924/9727/56904/23096/5338/9146/1175/409/55738/153/5878/3105/5590/10193/7852/57154/3107/79643/50855/161/2868/408/11267/128866/156/9744/8396/3560/1211/3106/2149/116983/157/3303/79720/23550/30011/50807/27243/89853/84364/3306/64744/155/51652/116985/3305/26056/7251/9922/1212/3559/2718…
KEGG_BASAL_CELL_CARCINOMA	KEGG_BASAL_CELL_CARCINOMA	KEGG_BASAL_CELL_CARCINOMA	55	0.438196268980739	1.61003414558468	0.000883828910447924	0.00977735732183015	0.0075009164110383	2959	tags=40%, list=16%, signal=34%	2736/7477/80326/83439/8324/2737/51176/2735/1855/7483/8643/8321/652/51684/1857/10297/2535/81029/7484/51384/8325/7471
KEGG_VIRAL_MYOCARDITIS	KEGG_VIRAL_MYOCARDITIS	KEGG_VIRAL_MYOCARDITIS	68	0.406845715464127	1.51884410598106	0.00127937194546974	0.0133205196675379	0.0102191319483341	8768	tags=76%, list=46%, signal=41%	3689/6445/60/5551/857/2534/6442/6444/3115/3383/3908/842/3105/4629/3107/595/3123/3112/958/942/3113/3108/3111/3683/637/3106/3109/3117/5879/3127/22989/3122/940/25/5880/8672/3133/941/1981/3134/4627/71/57644/3118/4628/3119/5881/27/3135/4620/4622/79784
KEGG_MELANOMA	KEGG_MELANOMA	KEGG_MELANOMA	71	0.409728760292093	1.53925513324762	0.00194242145350745	0.0191004776261566	0.0146533548247053	4220	tags=41%, list=22%, signal=32%	1029/5155/2260/5159/2250/208/9965/2246/3265/10000/2252/5293/2248/8817/23533/2255/4286/207/5154/5605/595/369/56034/2259/3479/2254/1019/2253/2247
KEGG_CALCIUM_SIGNALING_PATHWAY	KEGG_CALCIUM_SIGNALING_PATHWAY	KEGG_CALCIUM_SIGNALING_PATHWAY	177	0.330667452938978	1.35107	0.00271936990167501	0.0253330775050777	0.0194348319842702	8803	tags=60%, list=46%, signal=33%	8877/6915/623/5336/5159/7134/146/624/4846/5733/8912/84812/108/6543/5350/2905/113/3274/2774/7220/773/196883/808/153/5566/4638/147/6865/5724/4923/185/2778/1909/5136/818/493/5027/492/3357/3356/5153/293/2906/5260/85366/815/777/1812/887/2149/3362/5582/56848/1129/683/552/5534/816/6262/5331/5737/775/115/3707/6547/491/155/5330/2769/3708/5532/2767/801/5731/2064/805/8913/292/5023/6869/5021/6261/5533/5156/4…
KEGG_VASCULAR_SMOOTH_MUSCLE_CONTRACTION	KEGG_VASCULAR_SMOOTH_MUSCLE_CONTRACTION	KEGG_VASCULAR_SMOOTH_MUSCLE_CONTRACTION	115	0.350258651274084	1.38053107321623	0.00412710749544871	0.0360391228663318	0.0276482120116373	5250	tags=43%, list=28%, signal=31%	5739/10398/10268/94274/2768/3779/10267/10266/59/4881/27345/146/140465/5322/2983/108/72/10335/4882/113/391013/2982/196883/808/5583/5566/800/4638/147/4629/5605/5499/111/185/2778/1909/4637/369/85366/5319/5582/10203/552/9138/5331/775/115/5330/3708
KEGG_WNT_SIGNALING_PATHWAY	KEGG_WNT_SIGNALING_PATHWAY	KEGG_WNT_SIGNALING_PATHWAY	150	0.335853004927538	1.35117780808688	0.00427582813668344	0.0360391228663318	0.0276482120116373	6086	tags=47%, list=32%, signal=32%	8061/7477/64321/80326/83439/8324/51176/6423/64840/4776/4772/6424/1855/144165/7483/8321/56998/22943/1857/10297/2535/23500/81029/27123/6422/1487/27121/5518/5566/4316/7484/896/5467/51384/8325/7471/5526/595/818/5602/815/7472/1387/1454/4041/5663/5582/6907/5534/816/5879/85409/1856/5331/8322/9978/4088/8945/5330/57680/8454/8607/6932/5532/5528/5880/8312/7481/6500/166336/7475
KEGG_AXON_GUIDANCE	KEGG_AXON_GUIDANCE	KEGG_AXON_GUIDANCE	130	0.335668627250342	1.33459226585047	0.00561431853612597	0.0451697445861044	0.0346529708689115	6193	tags=48%, list=33%, signal=33%	3984/10501/2771/6585/29984/3897/5365/8482/4776/4772/2051/57689/1969/10500/6586/219699/2242/10298/2534/23380/5998/3265/22885/1020/9723/1949/64221/56920/55558/8829/2042/1072/7852/8440/90249/10507/57522/9423/1073/9353/5361/2041/2044/10509/6387/54437/10154/5534/5879/5747/5063/54910/25/23654/1808/223117/1945/5532/5880/84448/2050/285220/998
KEGG_LEUKOCYTE_TRANSENDOTHELIAL_MIGRATION	KEGG_LEUKOCYTE_TRANSENDOTHELIAL_MIGRATION	KEGG_LEUKOCYTE_TRANSENDOTHELIAL_MIGRATION	114	0.346782989744304	1.36601502081551	0.00613484409399461	0.0472116262885672	0.036219445680792	6301	tags=48%, list=33%, signal=32%	6494/10398/7070/9080/2771/90952/9564/6300/5336/4313/5600/5010/7122/3689/3684/60/7410/83700/1535/1003/87/58494/3383/5293/5175/23533/4688/7852/4478/653361/5829/24146/7412/3683/9074/88/81/6387/5582/1364/5879/5747/7414/103910/7408/4267/7430/5880/4633/1365/2909/4318/998/29119/83593
KEGG_ALLOGRAFT_REJECTION	KEGG_ALLOGRAFT_REJECTION	KEGG_ALLOGRAFT_REJECTION	35	0.448934259181562	1.55406273324562	0.0066820717820064	0.0492802793922972	0.0378064587666152	9192	tags=83%, list=49%, signal=43%	5551/3115/3105/3107/3123/3112/3586/958/942/3113/3108/3111/3106/3109/7124/3117/3127/3122/940/3593/3133/941/3134/3118/3119/3567/3135/356/3565

## Sheet: CXCL1_GSEA
ID	Description	setSize	enrichmentScore	NES	pvalue	p.adjust	qvalue	rank	leading_edge	core_enrichment
KEGG_PROTEASOME	KEGG_PROTEASOME	KEGG_PROTEASOME	44	0.677997716120722	2.19944609490896	3.61716855564169e-11	6.29387328681655e-09	3.54101763868081e-09	3519	tags=77%, list=19%, signal=63%	5696/10197/3458/5718/5708/5698/5686/5720/5721/5690/5717/10213/5707/5694/5685/5691/5709/5692/5699/9861/5719/5693/5700/23198/5684/5702/5714/5704/51371/5705/5706/5689/5695/5701
KEGG_CELL_CYCLE	KEGG_CELL_CYCLE	KEGG_CELL_CYCLE	124	0.498067548978092	1.76638229143153	1.89078889862728e-10	1.64498634180573e-08	9.25491408275457e-09	5756	tags=68%, list=30%, signal=47%	890/8318/4998/891/4085/699/990/983/4175/9232/993/991/898/996/5347/8317/7531/701/9184/994/1111/4173/896/7272/10971/1026/8697/1870/995/1017/23594/4172/902/9133/9700/10926/7027/9134/7533/9978/1032/5000/4609/29945/11200/4087/10393/6502/5001/3065/4171/7534/5925/1022/1019/51433/7532/246184/545/2810/5885/64682/6500/10459/8243/51434/5111/9088/1874/3066/4174/4999/1031/1869/4176/5933/9126/5591/1875/4193/10…
KEGG_PARKINSONS_DISEASE	KEGG_PARKINSONS_DISEASE	KEGG_PARKINSONS_DISEASE	113	0.500095860681343	1.76237793653242	6.84653707101931e-10	3.9709915011912e-08	2.23413314949051e-08	6558	tags=69%, list=35%, signal=45%	506/518/498/7386/6391/6390/7417/9246/54205/4720/515/51465/1347/118424/4706/4719/7332/522/516/10476/836/7385/4712/317/11315/1350/4724/9377/7388/4717/4709/509/7326/4722/292/27429/6392/7384/4723/4707/1349/4710/4731/7416/4702/7419/9167/4711/4705/539/4716/7314/4726/4694/125965/4697/5481/4728/29796/7327/1351/4700/291/4708/842/513/1329/27089/4715/4729/1340/1337/4695/1537/6571/1345/7381/4704
KEGG_OOCYTE_MEIOSIS	KEGG_OOCYTE_MEIOSIS	KEGG_OOCYTE_MEIOSIS	112	0.500813613171692	1.76324334540238	2.79770233612305e-09	1.21700051621353e-07	6.84700834893273e-08	4511	tags=54%, list=24%, signal=41%	891/4085/5526/699/983/9232/5604/991/898/996/5347/7531/151648/5515/10971/6195/8697/6790/995/1017/5528/26271/5501/9133/9700/9134/5534/7533/5499/9978/808/805/5519/29945/10393/5525/7534/5532/5500/51433/7532/246184/5529/5594/64682/23291/6500/5530/9748/5533/10459/801/11261/8243/51434/9088/3710/5566/5516/113
KEGG_SPLICEOSOME	KEGG_SPLICEOSOME	KEGG_SPLICEOSOME	126	0.479421847914637	1.70223682037039	3.63090202790161e-09	1.26355390570976e-07	7.10892397041789e-08	5241	tags=66%, list=28%, signal=48%	51645/1665/3312/10907/6427/6632/84844/9775/6426/6434/57819/9410/6428/6432/11157/9343/27258/10189/9879/6637/10285/1655/4670/5356/3183/9128/25804/6627/8683/10286/8559/6631/83443/9416/11017/10915/55110/51729/4686/1659/10713/55660/9984/3190/51362/8449/10946/220988/6636/84991/4809/10262/11338/3310/4116/10992/10772/988/23658/153527/55696/6626/6429/6635/29896/9939/55119/27316/23451/27339/58517/84321/516…
KEGG_CYTOKINE_CYTOKINE_RECEPTOR_INTERACTION	KEGG_CYTOKINE_CYTOKINE_RECEPTOR_INTERACTION	KEGG_CYTOKINE_CYTOKINE_RECEPTOR_INTERACTION	261	0.409033408053825	1.51913271755505	4.4663110458195e-09	1.29523020328766e-07	7.28713907475814e-08	5270	tags=43%, list=28%, signal=31%	2919/2921/2920/6364/3576/3553/3552/6372/7124/1437/3605/3459/1440/3569/3579/55801/11009/56477/8807/3976/50616/84957/10663/6374/5197/3577/6351/3589/9560/5008/3575/8741/414062/3559/355/3606/3601/3458/50604/5473/1441/650/3560/1236/3574/959/6367/7133/3604/58191/7132/29949/51561/6348/3586/356/27242/1439/3594/3556/1234/1270/8809/50615/1435/1232/6373/1233/3627/59067/3566/5196/8743/4055/3600/6352/8797/878…
KEGG_HUNTINGTONS_DISEASE	KEGG_HUNTINGTONS_DISEASE	KEGG_HUNTINGTONS_DISEASE	172	0.438985771336001	1.59404253392284	1.28515244970634e-08	3.19452180355575e-07	1.79728086951412e-07	6613	tags=64%, list=35%, signal=42%	6648/506/518/498/7386/6391/6390/163/7417/54205/4720/515/5431/1347/4706/4719/522/516/10476/836/7385/4712/317/1213/6647/1350/5433/4724/9377/5434/7388/4717/4709/509/6908/4722/292/6392/55081/7052/7019/841/7384/4723/4707/1349/10540/4710/3065/10488/4731/7416/4702/7419/9167/4711/4705/1175/581/5440/539/4716/83544/5435/4726/4694/627/125965/2876/4697/5481/4728/29796/9519/23186/6667/1351/4700/3066/291/3064/…
KEGG_ALZHEIMERS_DISEASE	KEGG_ALZHEIMERS_DISEASE	KEGG_ALZHEIMERS_DISEASE	157	0.446878917258093	1.61150014016837	2.94796624809595e-08	6.41182658960869e-07	3.60737975095952e-07	6558	tags=61%, list=35%, signal=40%	3553/7124/506/355/518/498/7386/6391/6390/25825/54205/4720/515/840/1347/4706/3416/4719/7132/522/516/10476/836/7385/4712/317/488/1350/824/4724/9377/7388/4717/4709/509/4722/5534/6392/2597/808/637/805/841/22926/7384/4723/51107/4707/6868/1349/4710/9451/4731/4702/5532/9167/4711/823/4705/539/4716/4726/4694/5594/5530/125965/5533/4697/801/11261/55851/4728/29796/8883/3710/1351/4700/4708/1020/842/513/1329/1…
KEGG_OXIDATIVE_PHOSPHORYLATION	KEGG_OXIDATIVE_PHOSPHORYLATION	KEGG_OXIDATIVE_PHOSPHORYLATION	116	0.475945591244622	1.68141808617611	5.71531682723354e-08	1.10496125326515e-06	6.21666040856982e-07	6558	tags=67%, list=35%, signal=44%	506/518/498/7386/6391/6390/27068/4720/515/533/1347/1352/4706/4719/522/516/10476/7385/4712/1350/4724/9377/7388/4717/4709/509/4722/6392/5464/529/7384/4723/4707/23545/523/1353/1349/4710/1355/10063/51382/4731/4702/9167/4711/4705/539/4716/4726/4694/8992/9114/125965/10312/4697/4728/29796/9296/90423/526/1351/4700/4708/513/1329/27089/51606/155066/528/4715/4729/1340/1337/4695/1537/1345/7381/4704
KEGG_DNA_REPLICATION	KEGG_DNA_REPLICATION	KEGG_DNA_REPLICATION	36	0.644841942263013	2.04275345578627	6.66576512066435e-08	1.1598431309956e-06	6.52543322338721e-07	5427	tags=89%, list=29%, signal=64%	10714/4175/1763/5985/2237/5984/4173/5982/5427/6117/4172/5557/54107/6119/5558/5983/4171/23649/6742/5425/6118/5981/246243/5422/5111/56655/3978/4174/4176/5426/5424/57804
KEGG_T_CELL_RECEPTOR_SIGNALING_PATHWAY	KEGG_T_CELL_RECEPTOR_SIGNALING_PATHWAY	KEGG_T_CELL_RECEPTOR_SIGNALING_PATHWAY	109	0.47275568155086	1.66213903656458	8.33695981007992e-08	1.31875546086719e-06	7.41949533337256e-07	5788	tags=62%, list=31%, signal=44%	7124/1437/1326/4792/29851/1493/915/3458/3937/917/1147/919/387/3702/2353/5604/8915/959/916/4794/4690/9402/998/3586/2885/5788/10125/5133/5534/8503/10892/3845/940/4790/23533/56924/4893/5532/1019/5294/3932/5894/5970/5293/5594/5605/5530/5533/11261/207/4793/5601/7006/5062/5291/7535/920/1739/6885/8517/925/5603/867/5609/5777/3265/7409/868
KEGG_APOPTOSIS	KEGG_APOPTOSIS	KEGG_APOPTOSIS	87	0.490530913952075	1.69435076119718	6.85400418456495e-07	9.93830606761918e-06	5.59142446635562e-06	5004	tags=61%, list=26%, signal=45%	3553/3552/7124/330/843/4792/355/1147/54205/840/4615/7132/329/836/356/317/1439/824/3556/5534/8503/637/11213/4790/841/23533/9131/8743/1677/5532/8797/5294/823/1676/8837/581/5577/5970/8795/5293/5530/5533/11261/9941/207/3554/5573/5566/5291/5576/842/51135/8517
KEGG_TYPE_I_DIABETES_MELLITUS	KEGG_TYPE_I_DIABETES_MELLITUS	KEGG_TYPE_I_DIABETES_MELLITUS	41	0.590992940508724	1.90361710870304	7.88358251488355e-07	1.03174749790835e-05	5.80474998823212e-06	4701	tags=66%, list=25%, signal=50%	3553/3552/7124/355/3458/941/3122/3108/3123/3109/3106/356/3107/3133/3127/940/3329/3105/3112/942/3113/3134/5551/4049/3593/3119/3592
KEGG_UBIQUITIN_MEDIATED_PROTEOLYSIS	KEGG_UBIQUITIN_MEDIATED_PROTEOLYSIS	KEGG_UBIQUITIN_MEDIATED_PROTEOLYSIS	133	0.441278576257249	1.57168	8.30141664983733e-07	1.03174749790835e-05	5.80474998823212e-06	8157	tags=77%, list=43%, signal=44%	8651/9021/330/7323/7334/9246/672/7322/991/996/51465/55236/4591/118424/65264/7332/27338/25898/329/8697/9039/3093/7324/7321/7319/140739/9063/7326/9978/9040/8453/1642/29945/10393/6502/26091/7320/1161/9354/51433/10055/246184/9690/55585/51588/6921/64326/9320/64682/23291/6500/5371/51434/27339/8065/8452/55284/7327/10477/10401/8945/11065/11060/55294/55120/867/4193/64750/84447/8454/23327/57154/868/63893/8…
KEGG_CHEMOKINE_SIGNALING_PATHWAY	KEGG_CHEMOKINE_SIGNALING_PATHWAY	KEGG_CHEMOKINE_SIGNALING_PATHWAY	186	0.406740351373508	1.48569640013902	1.6171445920637e-06	1.87588772679389e-05	1.05539962850473e-05	5786	tags=51%, list=31%, signal=35%	2919/2921/2920/6364/3576/6372/3579/56477/4792/4067/10663/6374/5197/3577/6351/9560/414062/5473/6774/5908/1147/387/3702/5604/1236/6367/3717/5880/58191/54331/2773/6772/6348/998/2885/2870/1398/1234/3718/8503/2868/2793/1232/5879/3845/6373/4790/1233/408/3627/23533/7454/5196/3055/4893/6352/2782/5294/6464/5894/5970/653361/5293/5594/5906/55970/207/57580/5829/4793/5566/6773/113/1794/5291/1230/1237/6347/956…
KEGG_TOLL_LIKE_RECEPTOR_SIGNALING_PATHWAY	KEGG_TOLL_LIKE_RECEPTOR_SIGNALING_PATHWAY	KEGG_TOLL_LIKE_RECEPTOR_SIGNALING_PATHWAY	102	0.460848950896265	1.60991376617032	1.94329377514331e-06	2.11333198046835e-05	1.18898895452847e-05	5436	tags=56%, list=29%, signal=40%	3576/3553/7124/3569/1326/9641/4792/6351/941/1147/2353/5604/4615/6772/6348/148022/6416/5599/8503/5608/5879/29110/6373/4790/841/3627/23533/6352/5294/942/7098/5970/5293/3454/5594/5605/7187/5606/7097/207/3593/51311/114609/5601/5291/3592/4283/51135/23118/6885/8517/23643/3661/958/5603/8737/5609
KEGG_CYTOSOLIC_DNA_SENSING_PATHWAY	KEGG_CYTOSOLIC_DNA_SENSING_PATHWAY	KEGG_CYTOSOLIC_DNA_SENSING_PATHWAY	53	0.533551419746848	1.76835928664449	2.28723127327298e-06	2.21099023083055e-05	1.24393279774496e-05	6063	tags=62%, list=32%, signal=42%	3553/3569/9641/4792/834/6351/9560/3606/10622/1147/340061/171568/103/51728/81030/29110/4790/11128/3627/55703/6352/661/5970/9533/4793/8517/3661/8737/10623/90865/9447/51082/11035
KEGG_LEISHMANIA_INFECTION	KEGG_LEISHMANIA_INFECTION	KEGG_LEISHMANIA_INFECTION	69	0.500678359345388	1.68954836171689	2.21844367905398e-06	2.21099023083055e-05	1.24393279774496e-05	6860	tags=75%, list=36%, signal=48%	3553/3552/7124/3459/4843/5743/4792/2215/3458/3122/3108/2353/3717/4615/3123/6772/3109/3586/4689/3127/2212/3716/4790/4688/3676/3112/3113/5970/653361/2002/5594/7097/4793/3593/3688/3119/3592/51135/23118/6885/3117/5603/5579/5777/1535/5600/3460/3654/10454/3111/3115/1432
KEGG_ANTIGEN_PROCESSING_AND_PRESENTATION	KEGG_ANTIGEN_PROCESSING_AND_PRESENTATION	KEGG_ANTIGEN_PROCESSING_AND_PRESENTATION	80	0.473720922130995	1.62075477202116	5.0809434049045e-06	4.65307448659675e-05	2.61788219754082e-05	5574	tags=55%, list=29%, signal=39%	4261/6890/10197/6891/811/3122/3108/3312/5993/972/5720/5721/567/3123/3309/3109/3106/821/1520/3107/3133/3127/3308/2923/6892/5641/3320/3105/3112/3113/3326/3310/3134/4049/5994/3821/3119/920/925/4800/3117/3824/1508/1514
KEGG_GRAFT_VERSUS_HOST_DISEASE	KEGG_GRAFT_VERSUS_HOST_DISEASE	KEGG_GRAFT_VERSUS_HOST_DISEASE	37	0.58040361533004	1.84013317363742	5.50120384693189e-06	4.78604734683074e-05	2.69269451455087e-05	5355	tags=73%, list=28%, signal=52%	3553/3552/7124/3569/355/3458/941/3122/3108/3123/3109/3106/356/3107/3133/3127/940/3105/3112/942/3113/3134/5551/3821/3119/3117/3824
KEGG_JAK_STAT_SIGNALING_PATHWAY	KEGG_JAK_STAT_SIGNALING_PATHWAY	KEGG_JAK_STAT_SIGNALING_PATHWAY	156	0.413286715390382	1.48948341167988	6.0487284148404e-06	5.0118035437249e-05	2.81970798285793e-05	6192	tags=51%, list=33%, signal=34%	8651/1437/9021/3459/1440/3569/55801/11009/3976/50616/3589/5008/3575/3598/3559/3601/3458/50604/1441/6774/3560/3574/3717/896/29949/6772/6775/51561/3586/1439/2885/3594/1270/9063/8027/3718/8503/50615/81848/3716/122809/4609/1154/59067/3566/23533/5781/3600/5294/116379/3587/51588/5293/3454/53833/3596/10254/207/10252/3593/3572/3581/6773/10401/8835/5291/3592/6776/3570/867/23529/6778/5777/868/8554/3595/308…
KEGG_ONE_CARBON_POOL_BY_FOLATE	KEGG_ONE_CARBON_POOL_BY_FOLATE	KEGG_ONE_CARBON_POOL_BY_FOLATE	17	0.718542017281935	2.04886814774507	6.58855141325535e-06	5.2109452086656e-05	2.93174775805142e-05	2427	tags=65%, list=13%, signal=56%	10797/2618/1719/123263/441024/7298/6470/25902/6472/4524/4522
KEGG_AMINOACYL_TRNA_BIOSYNTHESIS	KEGG_AMINOACYL_TRNA_BIOSYNTHESIS	KEGG_AMINOACYL_TRNA_BIOSYNTHESIS	41	0.557197921237777	1.79476170204159	1.17521226412778e-05	8.89073625905364e-05	5.00204762306103e-05	7872	tags=95%, list=42%, signal=56%	7453/5917/123263/4141/3376/92935/51067/4677/55157/2193/6897/55699/8565/23395/2058/2617/124454/3035/10667/833/7407/10056/6301/10352/79731/25973/51520/3735/23438/80222/1615/5859/57505/118672/51091/57038/79587/16/54938
KEGG_ALLOGRAFT_REJECTION	KEGG_ALLOGRAFT_REJECTION	KEGG_ALLOGRAFT_REJECTION	35	0.584043610081796	1.84502022148105	1.43815723701568e-05	0.000104266399683637	5.86616767730079e-05	5165	tags=77%, list=27%, signal=56%	7124/355/3458/941/3122/3108/959/3123/3109/3106/3586/356/3107/3133/3127/940/3105/3112/942/3113/3134/5551/3593/3119/3592/958/3117
KEGG_PYRIMIDINE_METABOLISM	KEGG_PYRIMIDINE_METABOLISM	KEGG_PYRIMIDINE_METABOLISM	97	0.443942143188458	1.54581196756676	1.63362914598405e-05	0.00011370058856049	6.39694781374807e-05	6274	tags=64%, list=33%, signal=43%	7083/4860/10714/10622/6241/7378/1503/7296/1841/5431/6240/1633/1890/7298/5427/5557/54107/22978/5433/5434/124583/171568/5558/7372/51728/10201/11128/87178/7371/29922/23649/55703/1854/84172/4830/5425/5440/661/5435/5422/9533/9583/1635/56655/318/51727/5441/129607/5432/51251/5426/7084/5424/10623/57804/5437/50484/5436/51082/25885/50808/5430
KEGG_PROTEIN_EXPORT	KEGG_PROTEIN_EXPORT	KEGG_PROTEIN_EXPORT	23	0.633417549982411	1.89061931767106	2.57055305457314e-05	0.000172029319806049	9.6786005698503e-05	4510	tags=83%, list=24%, signal=63%	6731/28972/3309/6730/60559/58477/90701/10952/9789/29927/6729/23478/6728/6726/55176/23480/6734/196294/5018
KEGG_CITRATE_CYCLE_TCA_CYCLE	KEGG_CITRATE_CYCLE_TCA_CYCLE	KEGG_CITRATE_CYCLE_TCA_CYCLE	30	0.585854957198003	1.82023790009301	3.68731889631773e-05	0.000237627217762698	0.000133692264077017	3117	tags=60%, list=16%, signal=50%	2271/3419/1737/6391/6390/4190/47/1738/1431/1743/6392/5162/8801/48/8802/8803/4967/4191
KEGG_RNA_DEGRADATION	KEGG_RNA_DEGRADATION	KEGG_RNA_DEGRADATION	54	0.500651799529378	1.66419573413592	5.69677994476754e-05	0.000354014182281983	0.000199173133407286	7317	tags=81%, list=39%, signal=50%	2023/5393/9125/57819/11157/27258/27257/55802/3313/23404/25804/5394/9337/23517/54464/87178/3329/28960/25904/57472/51013/219988/10200/51010/11044/10438/11340/23658/167227/23019/10914/22894/4848/23016/29883/64895/22803/246175/80153/1656/4849/118460/84186/51691
KEGG_BASE_EXCISION_REPAIR	KEGG_BASE_EXCISION_REPAIR	KEGG_BASE_EXCISION_REPAIR	33	0.555514850973432	1.74546737167076	7.84006243724012e-05	0.000461266295208689	0.000259514612549353	6302	tags=82%, list=33%, signal=55%	10714/6996/2237/55247/5427/54107/142/27301/8930/7374/10038/23583/5425/3980/3146/5111/56655/3978/27343/5426/5424/57804/143/5423/10039/328/252969
KEGG_VIRAL_MYOCARDITIS	KEGG_VIRAL_MYOCARDITIS	KEGG_VIRAL_MYOCARDITIS	68	0.46711558587199	1.57378918475147	7.95286715877051e-05	0.000461266295208689	0.000259514612549353	5704	tags=57%, list=30%, signal=40%	941/3383/3122/3108/959/54205/5880/1604/3123/3109/3106/836/3107/3133/3127/637/5879/71/940/841/1605/1982/3105/1981/3112/942/3113/3683/857/3134/5551/6443/3119/8672/842/958/3117/60/1525
KEGG_MAPK_SIGNALING_PATHWAY	KEGG_MAPK_SIGNALING_PATHWAY	KEGG_MAPK_SIGNALING_PATHWAY	268	0.35341196570627	1.31423908040289	9.08091568466642e-05	0.000509703009397406	0.00028676575846315	7002	tags=50%, list=37%, signal=32%	3553/3552/7124/1326/1843/355/1844/5908/1147/3312/2353/5604/7867/5880/994/11221/11072/2122/7132/8986/6195/836/998/356/2885/1398/3164/6416/5536/4791/10125/11184/5599/1847/115727/5534/5608/9252/5879/4609/3845/4790/408/4893/4217/5532/5578/1849/5894/9261/8569/9175/5970/2002/7850/5156/3310/5921/9064/51295/5594/5605/5606/5906/2317/627/1845/5530/55970/5533/11261/5598/207/4149/468/3554/5566/5601/5062/2280…
KEGG_MISMATCH_REPAIR	KEGG_MISMATCH_REPAIR	KEGG_MISMATCH_REPAIR	23	0.605829068438862	1.80827345252587	0.000128874029822074	0.000700752537157527	0.000394252788600423	5427	tags=83%, list=29%, signal=59%	9156/10714/5985/5984/5982/6117/6119/2956/5983/4436/6742/4437/5425/6118/5981/5111/3978/5424/57804
KEGG_NOD_LIKE_RECEPTOR_SIGNALING_PATHWAY	KEGG_NOD_LIKE_RECEPTOR_SIGNALING_PATHWAY	KEGG_NOD_LIKE_RECEPTOR_SIGNALING_PATHWAY	62	0.477554345197368	1.59844031730691	0.000139437695309842	0.000735216938906439	0.000413642923885655	8255	tags=81%, list=44%, signal=46%	2919/2920/3576/3553/7124/330/3569/4792/834/7128/4210/3606/838/1147/329/8767/7184/5599/114548/4790/841/3320/6352/5970/3326/5594/4793/5601/6347/23118/6885/8517/5603/9051/4671/5600/58484/6356/10454/1432/6355/64127/55914/10392/84674/331/3551/22900/257397/10910
KEGG_NUCLEOTIDE_EXCISION_REPAIR	KEGG_NUCLEOTIDE_EXCISION_REPAIR	KEGG_NUCLEOTIDE_EXCISION_REPAIR	45	0.503957221813481	1.63839208151394	0.000207662285229988	0.00106274228323582	0.00059791308131235	8301	tags=89%, list=44%, signal=50%	10714/5985/5984/5982/5427/6117/54107/902/2967/6119/9978/1642/5887/5983/728340/1022/1161/2071/5425/6118/2072/5981/5886/2965/5111/1069/56655/3978/5426/5424/57804/7507/4331/2966/8451/2067/404672/2068/1643/7508
KEGG_P53_SIGNALING_PATHWAY	KEGG_P53_SIGNALING_PATHWAY	KEGG_P53_SIGNALING_PATHWAY	68	0.45277719911461	1.5254808030831	0.000230127274912064	0.00114406130956283	0.00064366425764878	5676	tags=59%, list=30%, signal=41%	5366/355/891/6241/983/54205/898/9538/51512/1111/896/25898/1026/8493/1017/836/317/9133/9134/637/11200/841/1019/83667/581/55240/5054/545/8795/2810/9540/64326/3732/51246/842/5728/901/900/4193/50484
KEGG_EPITHELIAL_CELL_SIGNALING_IN_HELICOBACTER_PYLORI_INFECTION	KEGG_EPITHELIAL_CELL_SIGNALING_IN_HELICOBACTER_PYLORI_INFECTION	KEGG_EPITHELIAL_CELL_SIGNALING_IN_HELICOBACTER_PYLORI_INFECTION	68	0.452132593655261	1.52330902134205	0.000239240934292754	0.00115633118241498	0.000650567452901349	7509	tags=69%, list=40%, signal=42%	2919/3576/3579/4792/4067/3577/1147/1839/533/836/998/6416/5599/5879/4790/529/23545/6868/523/5781/51382/6352/5970/8992/9114/10312/9296/90423/526/5601/102/8517/5603/51606/155066/528/4233/1445/5600/5058/50848/1432/9550/28964/3725/10392/9020
KEGG_HOMOLOGOUS_RECOMBINATION	KEGG_HOMOLOGOUS_RECOMBINATION	KEGG_HOMOLOGOUS_RECOMBINATION	28	0.557356906988963	1.71601085890814	0.000350004048432885	0.00164596498452222	0.000926042005811047	6765	tags=86%, list=36%, signal=55%	10714/5888/641/8438/6117/146956/5889/6119/7516/25788/4683/6742/5425/6118/675/7156/5424/57804/10111/5890/5893/4361/7517/80198
KEGG_ENDOCYTOSIS	KEGG_ENDOCYTOSIS	KEGG_ENDOCYTOSIS	181	0.367369141300334	1.33919779078178	0.00036683291271202	0.00167970860031293	0.000945026617235952	9103	tags=71%, list=48%, signal=37%	3579/3577/30844/3559/3312/163/3560/25978/10938/3949/9744/84313/5878/8394/64744/3106/998/7037/1213/3107/2870/51100/3133/1234/10193/8027/10059/51534/2868/9525/79643/26056/408/57132/51510/11267/382/137492/80223/3105/26119/9135/11311/10015/1175/8766/26286/30011/9815/22905/5156/3310/116984/60682/3134/7251/1785/93343/8395/10254/5868/55048/23527/8411/5584/79720/10617/1212/157/6455/160/1211/409/867/4193/…
KEGG_AUTOIMMUNE_THYROID_DISEASE	KEGG_AUTOIMMUNE_THYROID_DISEASE	KEGG_AUTOIMMUNE_THYROID_DISEASE	50	0.471189265936344	1.54999633269507	0.000857208966439659	0.00372885900401252	0.00209790615470759	5165	tags=48%, list=27%, signal=35%	1493/355/941/3122/3108/959/3123/3109/3106/3586/356/3107/3133/3127/940/3105/3112/942/3113/3134/5551/3119/958/3117
KEGG_NATURAL_KILLER_CELL_MEDIATED_CYTOTOXICITY	KEGG_NATURAL_KILLER_CELL_MEDIATED_CYTOTOXICITY	KEGG_NATURAL_KILLER_CELL_MEDIATED_CYTOTOXICITY	132	0.383593539030958	1.36579081664765	0.000856352613825833	0.00372885900401252	0.00209790615470759	5628	tags=48%, list=30%, signal=34%	7124/1437/3459/2215/355/3458/3937/919/3383/4277/5604/5880/51744/4068/135250/3106/836/356/2885/3107/3133/5534/8503/6452/637/5879/3845/23533/117157/5781/8743/4893/3105/5532/8797/5294/5578/3932/6464/5894/100507436/8795/3683/5293/3454/5594/5605/5530/5533/11261/5551/2207/3821/259197/5291/7535/962/5579/3824/5777/80328/3265/7409
KEGG_PURINE_METABOLISM	KEGG_PURINE_METABOLISM	KEGG_PURINE_METABOLISM	158	0.367683822282176	1.32666125641271	0.000966438317610918	0.0041014699332756	0.00230754206772312	6856	tags=54%, list=36%, signal=35%	4860/10714/7498/10622/6241/2618/204/5431/5142/6240/11164/10606/5315/1633/9060/5427/272/5471/8833/5557/54107/159/22978/5433/5434/5147/124583/171568/5631/132/5558/9061/51728/10201/11128/87178/5634/5144/29922/23649/55703/84172/4830/5425/5440/661/51292/5435/3251/3615/5422/9533/9583/56655/3614/113/9615/318/53343/5441/5198/5432/100/51251/58497/5426/5424/5151/10623/57804/158/5437/50484/353/5436/51082/25…
KEGG_PATHOGENIC_ESCHERICHIA_COLI_INFECTION	KEGG_PATHOGENIC_ESCHERICHIA_COLI_INFECTION	KEGG_PATHOGENIC_ESCHERICHIA_COLI_INFECTION	55	0.446202248669336	1.48438823279902	0.00115051668685812	0.00476642627412648	0.00268165543553395	7060	tags=64%, list=37%, signal=40%	84790/10376/387/10092/203068/4690/10971/10109/998/81873/2017/3059/71/7430/10093/7454/10383/7534/10094/9076/5578/100506658/4691/3688/7280/23643/6093/60/929/3875/8976/10552/1499/7277/9181
KEGG_N_GLYCAN_BIOSYNTHESIS	KEGG_N_GLYCAN_BIOSYNTHESIS	KEGG_N_GLYCAN_BIOSYNTHESIS	46	0.469690548528922	1.53122793780858	0.00168434684638379	0.00681322297696089	0.00383321074928834	6568	tags=70%, list=35%, signal=46%	1798/91869/2530/3703/6184/8703/29929/4245/1650/199857/1603/23193/4124/56052/79053/29880/2683/85365/84920/8704/6185/10195/440138/10905/8818/79868/8813/57171/4121/7841/79796/201595
KEGG_AMINO_SUGAR_AND_NUCLEOTIDE_SUGAR_METABOLISM	KEGG_AMINO_SUGAR_AND_NUCLEOTIDE_SUGAR_METABOLISM	KEGG_AMINO_SUGAR_AND_NUCLEOTIDE_SUGAR_METABOLISM	44	0.469835810637578	1.52416227132424	0.00172288397118551	0.00681322297696089	0.00383321074928834	5229	tags=59%, list=28%, signal=43%	29925/55276/64841/3099/3098/5238/2762/29926/5373/10020/8790/54187/2821/6675/7360/10007/2582/80896/2673/2585/5236/3074/55907/55577/80146/4351
KEGG_PROGESTERONE_MEDIATED_OOCYTE_MATURATION	KEGG_PROGESTERONE_MEDIATED_OOCYTE_MATURATION	KEGG_PROGESTERONE_MEDIATED_OOCYTE_MATURATION	85	0.406221249780985	1.3991016607533	0.00181320274521356	0.00701105061482578	0.00394451123520144	4699	tags=46%, list=25%, signal=35%	890/891/4085/699/983/993/5604/996/5347/994/2773/6195/8697/995/1017/9133/5599/8503/3845/29945/10393/23533/3320/5294/51433/246184/5894/3326/5293/5594/64682/10459/51434/207/9088/5566/113/5601/5291
KEGG_SMALL_CELL_LUNG_CANCER	KEGG_SMALL_CELL_LUNG_CANCER	KEGG_SMALL_CELL_LUNG_CANCER	84	0.400473195576139	1.37803200969702	0.00209041115341923	0.00790720740641187	0.00444870108164733	7808	tags=69%, list=41%, signal=41%	330/4843/5743/4792/1147/1163/54205/898/329/1870/1017/317/9063/9134/10319/8503/3909/3675/4609/4790/23533/6502/3655/3673/3918/5925/1019/5294/51588/5970/5293/9618/7187/3685/207/4149/3688/7185/10401/5291/1282/842/1869/8517/5728/3915/6257/8554/1288/1871/7186/3914/1027/208/5290/5747/331/3551
KEGG_SNARE_INTERACTIONS_IN_VESICULAR_TRANSPORT	KEGG_SNARE_INTERACTIONS_IN_VESICULAR_TRANSPORT	KEGG_SNARE_INTERACTIONS_IN_VESICULAR_TRANSPORT	38	0.486710767757479	1.55034553577618	0.00272208927157669	0.010077521984135	0.00566974921067484	5348	tags=66%, list=28%, signal=47%	662/53407/9341/143187/6845/8676/8677/6811/116841/23673/9570/9554/8673/9527/10652/9342/9482/51272/2054/8417/8773/10282/10228/55014/8674
KEGG_PRIMARY_IMMUNODEFICIENCY	KEGG_PRIMARY_IMMUNODEFICIENCY	KEGG_PRIMARY_IMMUNODEFICIENCY	35	0.498706078546518	1.57543509356258	0.00286736059765489	0.0101922380558356	0.00573429001326502	5051	tags=57%, list=27%, signal=42%	29851/3575/4261/6890/915/6891/5993/959/916/5788/3718/7374/3932/5994/7535/920/100/8517/925/958
KEGG_VALINE_LEUCINE_AND_ISOLEUCINE_DEGRADATION	KEGG_VALINE_LEUCINE_AND_ISOLEUCINE_DEGRADATION	KEGG_VALINE_LEUCINE_AND_ISOLEUCINE_DEGRADATION	44	0.460299451628327	1.49322602023691	0.00287022795825254	0.0101922380558356	0.00573429001326502	7653	tags=75%, list=40%, signal=45%	1738/5096/27034/3033/3157/64087/1892/36/34/3032/1629/3030/10449/38/223/39/549/594/4594/26275/224/217/259307/5019/84693/56922/501/3712/11112/5095/30/3028/587
KEGG_FATTY_ACID_METABOLISM	KEGG_FATTY_ACID_METABOLISM	KEGG_FATTY_ACID_METABOLISM	42	0.465967120491748	1.50783320122484	0.00312947090675495	0.0108905587555072	0.006127174617436	5626	tags=55%, list=30%, signal=39%	2182/3033/1892/36/34/3032/1376/3030/10449/2639/128/10455/38/37/223/39/8310/2181/2180/224/217/1374/501
KEGG_TERPENOID_BACKBONE_BIOSYNTHESIS	KEGG_TERPENOID_BACKBONE_BIOSYNTHESIS	KEGG_TERPENOID_BACKBONE_BIOSYNTHESIS	15	0.602433891105861	1.66935418657955	0.00393582785622523	0.013365704367431	0.00751972478022432	3803	tags=67%, list=20%, signal=53%	2224/79947/57107/3156/3157/23590/3422/38/10654/39
KEGG_GALACTOSE_METABOLISM	KEGG_GALACTOSE_METABOLISM	KEGG_GALACTOSE_METABOLISM	25	0.51339153071377	1.55340506725975	0.00399434843164604	0.013365704367431	0.00751972478022432	4671	tags=60%, list=25%, signal=45%	55276/2717/3099/3098/5214/7360/2683/2582/8704/2585/2720/5213/5236/231/2595
KEGG_PORPHYRIN_AND_CHLOROPHYLL_METABOLISM	KEGG_PORPHYRIN_AND_CHLOROPHYLL_METABOLISM	KEGG_PORPHYRIN_AND_CHLOROPHYLL_METABOLISM	41	0.455960598097455	1.46867134264859	0.00420566926668586	0.01380729155478	0.0077681676623989	2699	tags=32%, list=14%, signal=27%	211/2235/1352/1371/7390/3145/2058/3162/124454/3052/7389/1355/3163
KEGG_GLYOXYLATE_AND_DICARBOXYLATE_METABOLISM	KEGG_GLYOXYLATE_AND_DICARBOXYLATE_METABOLISM	KEGG_GLYOXYLATE_AND_DICARBOXYLATE_METABOLISM	15	0.590601677373792	1.63656692838949	0.0059992179085034	0.0185004225935303	0.0104085862141459	5107	tags=73%, list=27%, signal=54%	10797/441024/4190/1431/25902/283871/4522/48/4191/9380/50
KEGG_INTESTINAL_IMMUNE_NETWORK_FOR_IGA_PRODUCTION	KEGG_INTESTINAL_IMMUNE_NETWORK_FOR_IGA_PRODUCTION	KEGG_INTESTINAL_IMMUNE_NETWORK_FOR_IGA_PRODUCTION	45	0.447769720598269	1.4557234876603	0.00591767339861474	0.0185004225935303	0.0104085862141459	3358	tags=47%, list=18%, signal=38%	3569/56477/29851/8741/3601/941/3122/3108/959/3123/3109/3586/3127/5284/940/4055/3600/3676/3112/942/3113
KEGG_HEMATOPOIETIC_CELL_LINEAGE	KEGG_HEMATOPOIETIC_CELL_LINEAGE	KEGG_HEMATOPOIETIC_CELL_LINEAGE	84	0.386245770333242	1.32907530643483	0.00606048326339786	0.0185004225935303	0.0104085862141459	3492	tags=37%, list=18%, signal=30%	3553/3552/7124/1437/1440/3569/3589/3575/915/3559/1441/917/914/3122/3574/916/1604/3123/7037/3127/3675/1435/924/960/3566/3655/3673/3676/4254/966/7850
KEGG_NEUROTROPHIN_SIGNALING_PATHWAY	KEGG_NEUROTROPHIN_SIGNALING_PATHWAY	KEGG_NEUROTROPHIN_SIGNALING_PATHWAY	126	0.367622310240546	1.30528100711945	0.00583740084204028	0.0185004225935303	0.0104085862141459	10381	tags=79%, list=55%, signal=36%	4792/5908/387/5604/7531/4794/8986/10971/6195/8767/10019/998/356/2885/1398/396/5599/7533/8503/808/9252/805/11213/5879/3845/4790/23533/5781/397/4893/4217/7534/5294/7532/6464/5894/581/9261/5970/5293/5594/5605/5906/627/801/5598/207/468/4793/814/5601/5291/11108/51135/818/5603/5609/3265/7529/1445/5663/5600/9500/5607/3654/4214/6197/1432/4215/10818/4908/3656/208/3725/5290/817/2889/3551/1399/6654/2932/715…
KEGG_AMYOTROPHIC_LATERAL_SCLEROSIS_ALS	KEGG_AMYOTROPHIC_LATERAL_SCLEROSIS_ALS	KEGG_AMYOTROPHIC_LATERAL_SCLEROSIS_ALS	54	0.42748045476605	1.42096992344157	0.00650664840495035	0.0195199452148511	0.0109821833332193	3962	tags=44%, list=21%, signal=35%	7124/834/54205/7133/7132/84134/836/317/6647/5534/5608/637/5879/79139/4217/10452/5532/581/5606/5530/2876/5533/11261/5868
KEGG_LYSOSOME	KEGG_LYSOSOME	KEGG_LYSOSOME	120	0.365565077091706	1.29400693724731	0.00732461865588345	0.0216014177309105	0.0121532477251947	10164	tags=79%, list=54%, signal=37%	1075/2717/533/26985/4864/10717/8546/130340/1520/1213/1497/162/27074/3988/5641/26503/5538/23545/57192/2760/8943/4669/1777/10053/164/4074/1176/26088/9114/967/4668/10312/4125/2720/53/9583/3074/2799/256471/427/1512/23431/1212/950/23062/23163/2517/1211/51606/1508/9741/4126/410/5660/1514/79158/411/4891/9374/285362/1200/1509/1513/3423/7805/1174/8905/3482/22901/10947/3920/54/3916/1522/535/23457/51172/876…
KEGG_RNA_POLYMERASE	KEGG_RNA_POLYMERASE	KEGG_RNA_POLYMERASE	29	0.484354611649457	1.49805595552044	0.00772803747082993	0.0224113086654068	0.0126089032418804	6856	tags=76%, list=36%, signal=48%	10622/5431/5433/5434/171568/51728/11128/55703/84172/5440/661/5435/9533/5441/5432/10623/5437/5436/51082/25885/5430/10621
KEGG_BASAL_TRANSCRIPTION_FACTORS	KEGG_BASAL_TRANSCRIPTION_FACTORS	KEGG_BASAL_TRANSCRIPTION_FACTORS	36	0.459064606900107	1.45424134305438	0.00905129343118961	0.0258184435578195	0.0145258030906063	5858	tags=58%, list=31%, signal=40%	6884/2958/6877/2959/27097/2967/6908/2961/728340/6880/6883/6882/6873/2960/6878/2965/9519/10629/6875/2962/2957
KEGG_VIBRIO_CHOLERAE_INFECTION	KEGG_VIBRIO_CHOLERAE_INFECTION	KEGG_VIBRIO_CHOLERAE_INFECTION	54	0.419652228702009	1.39494844417419	0.0100884394781796	0.0283127172452137	0.0159291149655467	5694	tags=56%, list=30%, signal=39%	533/30001/9601/11015/10952/29927/71/529/23545/523/55176/51382/23480/375/5578/10945/8992/11014/9114/10312/9296/90423/5566/526/51606/155066/528/5579/6558/60
KEGG_PATHWAYS_IN_CANCER	KEGG_PATHWAYS_IN_CANCER	KEGG_PATHWAYS_IN_CANCER	325	0.314600244973907	1.17806279762072	0.0103873508153711	0.0286888736805488	0.016140745627895	7813	tags=51%, list=41%, signal=31%	3576/330/4843/5743/3569/4312/4792/332/2271/7474/3091/355/1441/7170/650/6774/1147/387/5888/2353/5604/1163/54205/898/5899/5880/2122/83593/6772/1026/329/1870/7184/1488/1017/836/998/356/10342/2885/1398/6934/4791/9063/5599/9134/10319/8503/3909/2956/9978/2475/3675/637/8453/10928/3716/11186/5879/4609/3845/4087/4790/841/23533/3320/6502/3065/4436/3655/3673/4893/3918/5898/5925/1019/5467/51684/5294/5578/443…
KEGG_RIG_I_LIKE_RECEPTOR_SIGNALING_PATHWAY	KEGG_RIG_I_LIKE_RECEPTOR_SIGNALING_PATHWAY	KEGG_RIG_I_LIKE_RECEPTOR_SIGNALING_PATHWAY	70	0.404023449216042	1.36549964513613	0.0118819095046591	0.032303941465792	0.0181746313146924	5390	tags=47%, list=28%, signal=34%	3576/7124/843/9641/4792/1147/340061/7706/9474/5599/5300/29110/4790/841/3627/10010/5970/9140/7187/1540/4793/3593/80143/5601/64343/3592/1654/6885/8517/3661/5603/64135/8737
KEGG_ACUTE_MYELOID_LEUKEMIA	KEGG_ACUTE_MYELOID_LEUKEMIA	KEGG_ACUTE_MYELOID_LEUKEMIA	57	0.406598087101101	1.35431197450228	0.0121808215743637	0.0326071223682968	0.0183452049621996	9553	tags=79%, list=50%, signal=39%	11040/6774/1147/5604/2885/6934/6198/6199/8503/2475/4609/3845/4790/23533/4893/5467/5294/5894/5970/5293/5594/5605/5371/207/5291/2322/6776/8517/3265/861/5292/1978/6688/369/208/5290/3551/6654/3815/3728/6777/673/595/572/6655
KEGG_TRYPTOPHAN_METABOLISM	KEGG_TRYPTOPHAN_METABOLISM	KEGG_TRYPTOPHAN_METABOLISM	40	0.440388080954866	1.41469484864508	0.0132402415169317	0.0349060912719108	0.0196386357428173	4865	tags=45%, list=26%, signal=34%	8942/7453/3620/6999/3033/1892/4967/3030/2639/38/223/39/169355/10352/224/217/259307/8564
KEGG_PROPANOATE_METABOLISM	KEGG_PROPANOATE_METABOLISM	KEGG_PROPANOATE_METABOLISM	32	0.452728011011243	1.41829075431872	0.0150204900518947	0.038817215883807	0.0218390869763706	7155	tags=66%, list=38%, signal=41%	3939/5096/31/1892/8801/34/8802/8803/3030/38/223/39/4594/26275/224/217/84693/501/160287/3945/5095
KEGG_RENAL_CELL_CARCINOMA	KEGG_RENAL_CELL_CARCINOMA	KEGG_RENAL_CELL_CARCINOMA	71	0.389325038132511	1.31859370453235	0.0151699464373499	0.038817215883807	0.0218390869763706	7975	tags=66%, list=42%, signal=38%	2271/3091/5908/5604/998/2885/1398/8503/9978/8453/5879/3845/23533/56924/5781/4893/5294/5894/2113/6921/5293/5594/5605/5906/207/7422/5062/5291/7039/5155/3265/4233/2034/5058/7428/405/112399/201163/3082/369/208/3725/5290/2889/2033/1399/6654
KEGG_GLYCOLYSIS_GLUCONEOGENESIS	KEGG_GLYCOLYSIS_GLUCONEOGENESIS	KEGG_GLYCOLYSIS_GLUCONEOGENESIS	60	0.401001659675684	1.34265839846617	0.0157707171400236	0.0397696345270161	0.0223749304961434	5626	tags=43%, list=30%, signal=31%	5230/5223/2023/1737/7167/55276/3099/3939/3098/5315/1738/5214/669/2597/2821/5162/128/223/5213/5236/224/217/10327/5160/130589/501
KEGG_ASTHMA	KEGG_ASTHMA	KEGG_ASTHMA	28	0.469564325226282	1.44571184269926	0.01824672015791	0.0453561329639477	0.0255179695441448	6735	tags=64%, list=36%, signal=41%	7124/3122/3108/959/3123/3109/3586/3127/3112/3113/3596/2207/3119/958/3117/6356/3111/3115
KEGG_B_CELL_RECEPTOR_SIGNALING_PATHWAY	KEGG_B_CELL_RECEPTOR_SIGNALING_PATHWAY	KEGG_B_CELL_RECEPTOR_SIGNALING_PATHWAY	75	0.384235472825546	1.30753644656881	0.0202765152392445	0.0496917415722329	0.0279572411749405	5628	tags=53%, list=30%, signal=38%	4792/4067/27071/1147/2353/5604/8915/5880/4794/2885/11025/5534/8503/10892/5879/3845/4790/23533/118788/4893/5532/5294/5894/5970/5293/5594/5605/5530/5533/11261/207/4793/8519/5291/8517/5579/25780/5777/3265/7409
